# Supplementary material for: Comparative Lipid Profiling of the Cnidarian Aiptasia pallida and Its Dinoflagellate Symbiont
Source: PLoS One. 2013 Mar 4;8(3):e57975. doi: 10.1371/journal.pone.0057975 (PMC3587569; doi:10.1371/journal.pone.0057975)
Supplement: Table S1 — The feature lists generated using XCMS. The truncated and un-truncated data sets are shown. For each data set the file is divided into three sections. In the first six columns, the fold change between the aposymbiotic and symbiotic anemone lipid extracts (fold), average m/z (m/z), average retention time, and p-value for each feature is shown. The mean peak area and standard deviation for the aposymbiotic and symbiotic data are shown in the next four columns. The last eighteen columns show the peak areas of the extracted ion current for each feature for each replicate as determined by XCMS. For the truncated data set the asterisk indicates that a feature was higher in the aposymbiotic state versus the symbiotic state. (XLSX) [file pone.0057975.s002.xlsx]

## Sheet: Truncated data set
	Fold change between Apo and Sym									Replicates
	m/z and Retention Time are median values derived from XCMS alignment					Mean integrated peak area and standard deviation for Apo and Sym samples				1-1, 1-2, and 1-3 are technical replicates of biological replicate #1
	p-value <0.0001									2-1, 2-2, and 2-3 are technical replicates of biological replicate #2
	* in column A indicates that feature is Apo(mean)>Sym(mean)									3-1, 3-2, and 3-3 are technical replicates of biological replicate #3
	Name	Fold	m/z	Retention Time	p-value	Apo (mean)	Apo (std dev)	Sym (mean)	Sym (std dev)	Apo1-1	Apo1-2	Apo1-3	Apo2-1	Apo2-2	Apo2-3	Apo3-1	Apo3-2	Apo3-3	Sym1-1	Sym1-2	Sym1-3	Sym2-1	Sym2-2	Sym2-3	Sym3-1	Sym3-2	Sym3-3
	M888T20_2	274.421	887.54	20.4475	1.72375e-05	356.063	136.675	97711.2	28337	567.055	413.754	399.525	314.514	458.012	434.038	158.857	301.974	156.838	118969	99258.8	84100.1	32819.4	103361	133052	113204	102425	92212
	M747T6_4	198.263	747.484	5.8939	2.03897e-05	1137.23	563.103	225470	74616.3	1047.25	1128.19	165.006	902.408	1720.47	600.636	2041.65	1217.11	1412.33	58847.1	269570	336172	264494	239482	227476	205206	223487	204492
	M1248T18	191.038	1248.25	18.2972	2.20424e-05	437.891	298.347	83653.7	20365	1065.61	759.946	467.826	406.623	307.485	353.537	246.135	215.526	118.326	77413.4	58344.6	94419.9	103394	68838.4	83125.6	96283.1	115083	55981.6
	M328T18	177.385	328.239	18.2373	3.9829e-05	135356	50195	2.40102e+07	3.10339e+06	103533	218827	210432	110354	84787.4	99198.5	165531	120503	105040	1.8176e+07	2.46659e+07	2.23231e+07	2.78501e+07	2.06938e+07	2.47681e+07	2.44563e+07	2.66716e+07	2.6487e+07
	M689T14	133.839	689.444	13.6741	3.42474e-05	511.936	113.825	68516.9	30907.1	692.007	398.826	495.392	415.574	457.253	536.373	669.033	564.568	378.395	1032.42	70332.8	117306	75341.5	86364.1	61613	54648.8	77729.7	72283.5
	M698T6_4	105.058	698.47	5.93363	1.05729e-05	1650.25	735.181	173372	57716	1269.21	1228.43	453.42	2888.51	1408.02	2589.32	1769.08	1821.86	1424.37	45933	221034	258247	190625	185847	173318	157948	168926	158472
	M1068T6_1	89.7719	1067.53	5.83422	2.66157e-06	34.1233	30.4921	3063.31	1174.49	100.377	32.2749	18.9229	14.994	18.6311	6.21477	19.6506	27.6072	68.4374	5512.61	1183.18	2725.24	2034.88	3517.68	3172.43	2905.06	3327.05	3191.64
	M351T20_2	86.1013	351.258	19.5643	2.37398e-05	4845.29	1569.77	417186	102593	1722.38	5217.41	4676.27	4912.89	6307.93	7407.05	5031.65	3911.19	4420.85	216606	559231	479399	541750	417648	386074	375902	397672	380388
	M545T18_4	66.749	545.44	17.7162	3.31604e-07	2497.52	544.481	166707	60877.8	2465.2	3303.92	3060.36	2902.5	2590.26	2434.31	2039.54	1562.71	2118.9	41354.6	273087	186890	185475	188243	138746	181368	153255	151946
	M1196T19_1	63.8758	1196.22	18.9879	6.13315e-06	795.832	1109.38	50834.4	6016.59	3671.81	840.216	875.26	500.792	353.84	226.024	225.538	190.984	278.025	37361.1	51703.5	54417.1	53992	56571.7	47318.2	49651.3	56865.2	49629.6
	M998T23_1	61.0994	997.557	23.4165	5.26821e-06	294.216	121.91	17976.4	5238.32	437.426	204.846	423.556	460.248	304.09	301.225	199.891	166.41	150.251	8171.72	23283	25668.6	13224.9	18685.5	20849.6	15806.3	18093.6	18004.4
	M978T27_1	61.0135	977.724	26.5952	6.59442e-05	373.699	105.783	22800.7	3068.51	488.353	468.896	399.598	396.741	474.277	400.151	301.652	195.887	237.734	22483.6	19335.4	20457.2	18707.8	26010.3	22591.6	22973	28023.1	24624.1
	M988T6_1	59.6808	987.528	5.87657	1.12967e-06	79.9613	32.9134	4772.15	1966.33	127.287	98.1337	71.8342	127.549	61.1168	42.5106	48.7089	92.2292	50.2822	8883.85	1738.89	3310.79	3533.84	5484.93	5107.74	4497	4972.73	5419.59
	M605T21_1	46.8668	605.157	21.3355	4.95836e-06	185.289	66.2016	8683.9	5065.05	296.617	75.8237	215.762	187.886	199.436	250.414	138.225	172.199	131.239	7750.53	1236.77	16460.8	788.645	12716.6	11625.7	9417.04	8676.76	9482.18
	M1174T20	44.1298	1174.23	19.841	2.97462e-05	695.156	793.725	30677.1	5524.38	2699.57	1043.87	579.379	368.476	238.503	246.297	497.833	343.061	239.421	17242	32759.7	34038.9	33873	33258.4	27225.2	31144.9	34932.9	31619
	M1149T6	41.0088	1148.78	5.86048	3.8704e-05	35.9519	22.0234	1474.35	981.801	29.2531	44.7795	26.5478	84.2169	27.9826	18.9113	10.8093	28.0536	53.0131	3758.71	216.803	731.009	1265.24	1735.89	993.122	1476.87	1494.33	1597.13
	M937T6_1	39.8691	936.545	5.84613	3.39111e-05	131.082	49.1015	5226.13	2617.33	148.741	75.4838	118.241	245.484	128.012	95.7071	150.427	107.115	110.53	11469.6	1973.35	3308.35	4684.55	5361.02	4195.39	5170.19	5214.32	5658.43
	M791T25_1	39.3683	790.532	24.9728	6.9772e-05	1321.19	334.369	52012.8	8480.62	863.383	1865.32	1720.88	1499.92	1119.81	1155.35	1425.45	1257.04	983.526	44948.1	65046.9	44369.6	41249.9	54516.6	45713.3	55799.2	53568.9	62903.1
	M889T9	37.8079	888.524	8.67021	4.52691e-05	190.529	107.938	7203.5	2841.28	307.95	104.745	218.118	296.248	353.087	172.198	111.137	57.5194	93.7544	13538.9	3242.67	6903.17	6612.19	8545.92	4804.07	7350.27	7452.34	6381.96
	M1050T6	37.54	1049.6	5.8264	9.00316e-05	39.4013	47.4382	1479.12	503.099	151.97	70.5781	19.3548	15.2357	27.8744	41.6298	0	0	27.9684	2371.03	742.073	1139.69	1493.89	1884.92	1577.21	1535.67	1681.88	885.745
	M378T16	36.0508	378.235	15.7707	4.88196e-06	1057.2	143.972	38113	19366.2	959.548	1195.52	1325.81	1024.73	1078.36	1121.27	959.373	1011.47	838.726	944.626	53417.3	66268.1	45291.4	37207.8	26759	21605.1	42506.8	49016.7
	M980T26	35.406	979.503	26.4374	1.69216e-05	627.589	129.013	22220.4	5040.89	756.731	713.053	825.51	628.383	547.253	549.565	675.092	407.589	545.12	14195.9	16226.3	30988	20291.2	26171.3	23494.8	24467	22225	21924.4
	M891T6_1	35.0173	890.561	5.8783	4.49967e-05	127.201	52.4894	4454.22	2192.92	183.153	180.974	130.726	96.9067	85.8721	56.3895	66.3971	154.58	189.808	9497.43	2205.78	2660.54	4532.97	5777.16	3344.8	3130.3	4578.81	4360.22
	M529T7_2	34.9753	529.375	6.55508	8.38858e-05	1339	264.273	46832	9963.95	1275.81	1588.51	1300.22	1091.24	1026.66	1172.01	1613.23	1793.6	1189.74	70689	41764.3	43323.2	52030.1	40700.2	46126.7	48198	41265.1	37391.7
	M1036T23	33.691	1036.48	23.4322	7.48363e-05	269.445	202.354	9077.89	2262.72	749.643	290.183	296.896	362.637	199.651	85.8643	192.301	113.05	134.781	4553.64	10862.4	12461.9	10001.4	10171.5	9375.95	7764.98	8819.39	7689.93
	M1084T6_1	31.9436	1083.53	5.99615	8.42414e-08	46.3205	24.6863	1479.65	515.764	65.1399	53.0599	51.7241	19.3141	45.0889	27.0954	93.8096	13.352	48.3007	2527.01	715.748	1157.14	1294.18	1916.51	1308.51	1697.62	1413.06	1287.02
	M1171T26	30.7393	1170.83	26.0476	9.45065e-06	520.245	104.975	15992	2527.88	651.087	627.951	606.914	433.337	433.301	572.288	505.13	515.958	336.238	15747.2	13931.5	16880.2	16420	18174.4	11529	14096.6	17119.7	20029
	M1045T24_3	28.7266	1044.75	23.8161	1.95289e-07	319.988	153.177	9192.18	1954.4	422.993	446.964	425.018	561.401	257.604	212.527	108.656	143.308	301.421	5415.04	9859.55	11846	9165.5	10611.1	7733.93	7962.24	10966.6	9169.61
	M596T20_2	28.6265	596.24	20.2125	1.81565e-06	512.125	115.373	14660.3	4050.76	554.461	640.058	593.735	457.115	511.326	667.004	305.501	412.161	467.764	7686.19	16738.3	17989	17626	17777.7	8342.5	13932.7	14332.5	17518.2
	M652T6_1	27.9869	651.502	6.38353	4.03884e-05	871.605	587.478	24393.5	3879.72	1365.71	2158.03	919.842	346.036	819.103	187.26	715.095	710.916	622.461	17664.2	26260.8	31001.7	27407	25885.8	24860.9	22789.7	22466	21205.3
	M635T17_3	27.2846	635.437	16.892	7.36767e-07	1081.08	430.349	29496.7	9862.34	951.928	1186.86	1309.47	1736.31	1008.58	1563.56	1007.37	402.53	563.067	6468.33	39104.8	40579.9	29052.2	32535.5	26601.9	28761.4	33259.9	29105.9
	M711T6_1	27.1522	710.528	5.93363	2.28911e-05	2154.56	936.254	58501	9901.25	1552.43	2680.04	1610.89	2615.02	1547.01	4348.47	1690.37	1621.17	1725.67	77610.1	42491.5	58022.4	56720.7	54610.2	50209.4	59459.2	66910	60475.6
	M730T25	26.7273	730.475	25.2593	1.50029e-06	2809.93	1063.49	75101.9	4583.36	1497.06	3209.08	3679.53	2355.15	1804.8	1808.04	4818.11	3183.97	2933.64	73289.8	70590.4	72795.5	74302.7	82517.1	69860.3	81793.5	73031.8	77736.3
	M971T6_2	24.4393	970.726	5.95403	9.57561e-06	162.17	133.85	3963.31	1433.15	480.3	205.375	138.363	219.899	140.728	81.5255	64.4603	45.2055	83.6703	1755.47	2474.54	6937.98	3874.09	4542.2	3890.24	4153.29	3796.85	4245.16
	M873T30_1	24.0634	872.568	30.4665	8.57517e-06	361.667	166.456	8702.94	2899.58	393.307	217.154	367.242	394.582	250.171	270.186	717.571	167.3	477.494	2222.17	13124.1	9051.35	7729	10631.4	8604.55	8595.01	8715.72	9653.12
	M871T30	22.9666	870.571	30.4702	5.22137e-06	724.299	241.897	16634.7	5072.51	597.812	986.121	1202.19	596.079	570.814	599.18	645.45	866.899	454.151	6087.54	25511.5	15595.1	14674.6	19174	18182.4	15905.3	16723.8	17857.8
	M819T26	22.2618	819.034	26.4502	5.54982e-05	307.523	70.8046	6846.01	2261.1	298.827	301.376	298.805	426.272	200.305	263.284	321.278	403.845	253.712	2049.81	9658.93	9349.93	5703.03	7047.74	5699.14	7059.64	7310.48	7735.37
	M662T17	21.765	662.34	16.7957	5.56621e-06	523.895	85.9569	11402.6	2116.57	547.198	508.37	528.128	579.274	702.057	478.826	516.038	465.353	389.813	7466.39	12516	13910	12091.9	13232.2	10766.2	12738.7	11089.4	8812.64
*	M476T30_2	21.6716	476.319	29.8917	3.48299e-05	98475.7	11978.6	4543.99	704.057	87155.8	115203	119492	95623.4	86730.5	92721.3	101747	99493.3	88115.4	5939.89	5129.87	4749.91	4278.09	4182.94	3455.09	4659.11	4078.6	4422.46
	M1143T26	21.496	1142.8	26.2452	4.14629e-05	499.604	146.257	10739.5	2172.62	587.343	628.955	653.786	457.658	439.831	658.775	491.927	331.258	246.901	9264.23	8315.43	11513.5	11469.5	13948.4	8505.55	9064.58	10599.6	13974.5
	M888T6_3	21.3717	887.704	5.7942	5.19483e-05	152.404	94.1219	3257.13	839.676	68.2659	232.552	201.522	225.488	45.9662	81.8682	96.7679	100.81	318.395	4187.62	1556.7	3067.13	3867.57	3938.71	2717.36	2882.8	4000.39	3095.92
	M874T6_3	21.2502	873.643	5.78135	4.47862e-06	151.321	53.3198	3215.59	806.921	168.89	151.025	195.502	123.671	158.353	69.8279	123.871	114.82	255.927	1759.37	3380.8	4541.8	3269.04	3628.05	2272.96	3066.22	3659.07	3363.04
	M533T7_3	21.18	533.375	6.58172	7.96555e-06	1130.24	290.478	23938.5	3568.02	831.205	1164.09	589.035	1462.94	1125.64	1419.95	1401.49	1188.71	989.128	18171.5	24894.8	30773.6	25430.8	26448	22479.6	21060.5	23637.9	22549.8
	M1060T27	20.028	1059.65	26.5455	2.25855e-05	1249.51	244.144	25025.3	6383.36	1032.36	1539.2	1642.81	1458.1	1267.52	968.132	1023.91	1154.94	1158.66	11962	24616.1	32250	20002.4	33409	25366.4	26345.3	24082.8	27193.6
	M448T7_4	19.7945	448.326	6.7151	5.03577e-05	12514.6	4055.13	247720	34202.5	8948.7	10756.4	19647.3	9933.16	9227.53	14913.4	17922.6	9000.71	12281.8	271669	177861	226780	218223	278496	248109	257311	273134	277901
	M663T7_2	19.5826	663.434	7.07345	7.02137e-05	1384.78	604.625	27117.5	10285.1	913.697	1145.9	512.216	2286.69	1978.62	2062.41	1086.61	986.212	1490.64	2806.23	29843.2	40929.4	29856.3	32307.8	26646.5	23923	30604.9	27140.1
	M1042T6_1	19.2315	1041.72	5.76287	7.86853e-05	73.5658	138.743	1414.78	557.912	435.711	99.0077	18.0734	16.2269	29.9901	4.15454	9.25068	14.0884	35.5897	2449	610.246	865.767	1652.1	1637.92	976.801	1443.3	1287.14	1810.75
	M637T9_2	19.1043	637.415	8.97072	9.9371e-06	1916.36	211.902	36610.6	14421.2	1615.56	2180.98	1985.14	2225.99	1818.79	1632.94	1959.52	1970.68	1857.61	2018.2	52300.9	50007.3	35468.7	38654.1	34072	36103.2	40579.3	40291.6
	M924T6	18.5962	923.683	5.76627	3.61785e-06	95.7843	65.4609	1781.23	413.691	88.7013	106.072	102.267	176.049	41.1724	17.0346	100.98	20.8183	208.964	1515.28	1061.21	2575.88	1722.47	1701.22	1842.83	1601.9	2039.95	1970.3
	M818T26_1	18.5201	817.533	26.4408	3.57712e-05	489.707	109.189	9069.4	3432.44	494.906	734.249	440.84	448.159	409.403	544.212	515.331	344.194	476.066	588.616	11543.2	12702.4	9786.93	9514.42	8297.44	10110.9	9244.98	9835.69
	M831T6_2	18.3605	830.678	5.81817	1.05952e-05	140.589	85.2582	2581.29	772.064	181.598	190.014	94.8085	145.121	144.406	45.0215	54.3054	88.7876	321.24	1576.33	2148.19	3492.55	3774.47	2315.76	1946.02	2023.2	3307.33	2647.75
	M1055T24	18.2873	1054.73	23.5577	1.43504e-05	333.597	153.109	6100.58	942.921	363.997	377.501	489.804	631.057	334.762	184.946	183.28	236.133	200.888	4323.34	6341.25	6811.96	5706.11	6832.27	5295.59	5541.1	6920.78	7132.81
	M782T6_1	18.0724	781.56	5.84182	3.7642e-05	356.396	124.749	6440.93	1553.09	257.989	448.443	280.441	480.808	226.844	242.32	387.214	300.727	582.778	3816.55	5551.86	8238.39	8865.38	6346.51	5503.17	5923.23	7568.63	6154.69
	M715T8	17.1221	715.432	8.02792	5.55961e-05	511.265	119.463	8753.93	2048.21	502.189	409.166	638.475	424.551	681.53	530.137	297.707	574.43	543.204	3937.86	9135.24	10489.4	7947.09	10891.5	8368.06	9989.04	9314.01	8713.3
	M679T17	16.5136	679.283	16.8275	5.14715e-06	650.679	103.322	10745	1912.35	846.725	681.887	674.59	615.514	662.143	726.103	566.678	601.884	480.592	9669.32	9419.5	14710.6	8531.9	12921	10801.4	10014.7	10114.3	10522.7
	M888T23	16.2753	887.539	23.0788	3.78554e-05	699.852	178.296	11390.3	4289.19	583.09	923.952	1069.98	633.755	719.734	582.879	558.228	618.958	608.094	1429.84	16633.1	14775.6	11385.6	13305	12657.9	10483.5	9806.65	12035.2
	M499T22_2	16.0419	499.368	21.6807	6.15202e-05	1063.23	155.469	17056.1	9869.79	989.611	1193.32	1133.38	1340.35	1135.52	803.363	1016.55	978.864	978.072	7578.16	14136.4	31859.3	1108.6	29356.2	23740.7	14345.4	16155.3	15225.1
	M639T9_1	15.0289	639.415	9.35568	6.23884e-05	1446.06	385.712	21732.7	12651.6	999.825	1927.86	1886.81	1589.89	1668.55	1558.41	1362.36	1228.72	792.131	469.294	18721.3	40112.6	33375	17108.3	14584.3	16638.7	17657	36927.9
	M639T9_2	14.7931	639.415	8.97072	7.2286e-06	1014.83	396.059	15012.4	5933.96	718.03	1459.56	1093.35	1645.02	945.636	1195.56	1067.49	551.283	457.502	812.632	22311.5	19393.2	15302.4	16769.4	13681.7	14674.6	15733.4	16432.9
	M1090T26	14.7592	1089.69	26.2518	4.71505e-05	280.824	84.8926	4144.74	548.948	397.623	284.417	304.606	321.865	320.338	327.097	114.079	277.726	179.664	3359.14	3573.53	4431.81	4323.2	4625.41	3543.8	4141.41	4301.6	5002.79
	M699T6_7	14.7006	699.484	5.94285	1.58004e-06	18356.2	5047.03	269847	87939.8	8848.37	21966.3	22433.2	25768.3	18967.2	16899.3	19995.2	13894.3	16433.5	67207.4	333647	395154	295729	279320	267828	257561	272766	259409
	M898T21_2	14.4942	898.469	20.7168	9.8526e-05	309.01	130.046	4478.84	3449.49	379.302	305.189	297.441	606.263	303.748	290.567	237.042	222.061	139.479	11533.4	852.191	2564.25	385.037	5870.17	6081.28	5688.26	5178.18	2156.8
	M855T6_2	14.4621	854.687	5.81977	8.81716e-05	107.206	87.6063	1550.43	401.007	115.203	111.474	103.62	158.287	108.345	0	26.8482	42.6346	298.447	1186.59	1175.66	1790.02	1262.64	1319.26	2148.61	1308.78	2185.28	1576.99
	M645T7_1	13.988	644.501	6.69442	3.26317e-05	23996.3	5720.47	335659	207528	18135.3	22951.8	23438.7	37749.2	26654.5	20533	24382	20585.1	21536.9	21925.2	771141	195907	268608	445263	378227	307837	223620	408402
	M703T6_1	13.9094	702.501	5.94252	4.85642e-05	10903	3098.51	151654	40469.2	5673.2	15789.8	11052.4	14759	11054.4	8878.88	12217.6	9444.06	9257.66	50126.1	162853	197044	170399	159488	151804	153712	165256	154202
	M927T6_2	13.6091	926.711	5.76319	6.55734e-05	94.9016	76.9512	1291.53	358.657	76.2816	205.597	174.538	139.838	35.7622	10.5383	20.294	24.1189	167.147	1186.77	642.068	1770.1	895.919	1502.21	1390.72	1161.34	1634.21	1440.41
	M791T6_4	13.5299	790.737	6.40203	2.15737e-05	605.371	219.561	8190.63	2349.68	505.383	968.096	875.098	683.252	513.449	233.913	468.305	602.218	598.624	12703.4	4237.11	6236.13	6934.68	9051.71	8152.87	8158.25	9508.82	8732.71
	M711T29_3	12.6479	711.334	28.9937	2.18973e-05	443.445	84.9557	5608.63	1250.23	531.178	392.39	355.464	521.061	443.068	506.346	354.861	547.883	338.755	8200.33	3562.88	6400.2	5810.93	4803.44	5375.05	5562.49	5632.75	5129.6
	M1650T27	12.6295	1650.11	26.6757	9.25924e-05	141.757	65.9089	1790.33	812.388	180.482	282.281	115.176	140.94	127.91	163.322	124.662	99.6767	41.3673	114.978	2798.24	2770.19	2312.44	1789.41	1553.92	1736.07	1614.11	1423.61
	M450T31	12.5778	450.267	30.8488	5.50289e-06	5382.72	2204.27	67702.7	16524.3	3700.87	9645.62	1539.19	5265.26	4697.76	4934.66	6603.69	6237.86	5819.59	35931.9	85466	93023.5	65826.5	72526.3	58965.7	64211.9	59580.4	73792.4
	M792T6_3	12.513	791.588	5.83432	1.26176e-05	266.581	96.9677	3335.73	649.573	279.433	234.901	212.548	334.388	271.921	121.131	293.177	188.725	463.006	4368.4	2105.26	3200.79	3401.39	3961.36	3332.14	2746.37	3509.25	3396.65
	M1126T24	12.4104	1125.78	23.9626	4.35151e-05	196.473	86.7417	2438.3	861.885	152.103	296.752	248.422	342.839	181.693	212.726	76.952	130.263	126.509	471.55	3271.97	3039.43	2460.15	2925.71	1867.8	2252.85	2585.53	3069.73
*	M662T10	12.2258	662.417	9.9412	3.73793e-05	19815.9	3942.47	1620.82	721.108	15105.9	25977.5	21494.4	15752.8	23322.3	22173.9	21475.9	17646.4	15394.2	348.787	1145.5	1675.85	2024.58	2219.62	2756.69	996.816	1928.81	1490.74
*	M490T30_1	12.1537	490.335	29.61	9.71023e-06	16375.3	1769.67	1347.35	214.526	18260	15589.6	15506.8	15159.6	17458.1	19139.2	16767	16230.9	13266.2	1654.87	1138.18	1373.04	968.076	1342.99	1226.19	1567.04	1496.46	1359.31
	M992T26	12.1486	991.559	25.8837	9.40415e-05	677.733	155.549	8233.51	2134.66	653.768	963.924	863.068	616.251	738.784	658.564	601.238	477.054	526.943	4610.97	10054.3	12418	7663.89	6988.15	7540.3	7983.72	8514.75	8327.52
	M510T17_1	12.0899	510.283	16.9347	1.6442e-05	1494.07	751.463	18063.1	6435.78	1229.4	1273.82	3467.32	1182.02	1129.25	1124.03	1280.04	1562.39	1198.38	3775.59	26846.9	23386.1	19147.5	16108.4	15773.9	16924.7	20594.1	20010.7
	M978T20_2	12.0525	977.63	19.8572	6.88914e-07	354.374	96.3641	4271.1	2563.09	282.868	355.52	306.145	558.624	280.054	425.159	415.488	265.401	300.107	9795.49	1681.68	1421.65	3469.32	5582.39	3395.62	2724.34	5288.48	5080.97
	M1364T43_2	11.0113	1364.03	42.6983	3.05e-05	536.516	229.043	5907.71	2620.91	593.556	442.716	712.809	251.131	489.001	435.294	949.578	706.372	248.186	7212.83	3801.93	8067.42	4978.75	7935.22	4616.37	6178.3	922.877	9455.71
	M800T6_1	10.5826	799.586	6.02098	7.51603e-06	597.978	173.494	6328.17	1218.02	310.626	777.71	634.754	532.933	421.816	528.22	804.928	570.677	800.14	8095.27	5341.16	6340.38	4244.78	6932.65	6777.36	5880.74	5568.47	7772.7
	M753T6_1	10.4708	752.515	5.89422	6.90317e-05	1560.96	892.066	16344.6	5023.76	1524.63	1601.33	2043.37	3691.83	825.008	817.363	1184.18	1001.74	1359.2	4811.96	18946.4	23002.7	19088.1	16899.3	18106.1	14954.3	14239.4	17052.9
	M822T6_2	10.4133	821.612	5.82686	2.16199e-06	137.067	49.0623	1427.32	359.566	178.979	146.98	157.848	221.007	69.9934	122.157	105.335	75.1622	156.146	814.95	1200.48	2107.83	1431.97	1571.04	1306.03	1251.08	1456.92	1705.57
	M641T12	10.2892	641.438	12.2491	6.93986e-05	5612.98	1518.59	57753.3	26692.6	3106.31	5402.71	5249.62	8616.87	6336.4	6609.23	5624.16	4987.53	4583.97	736.743	87129.9	89703.5	66331.5	73659.7	45990	51374.3	53621.2	51232.5
	M875T8	10.2883	875.429	8.41778	6.85083e-05	188.495	87.2934	1939.29	318.265	386.58	216.568	170.288	197.119	174.997	199.413	61.1042	134.029	156.355	1520.63	1922.42	2554.52	1752.18	1976.47	1536.67	2008.59	2032.27	2149.83
	M712T6_2	9.68837	711.556	6.03642	3.10692e-05	17232.1	5119.13	166951	39114.9	7721.03	22893.8	22720.7	21178.6	13738.4	12343.3	19314.5	16984.8	18193.8	260245	113341	169278	166997	159109	146743	153765	169049	164032
	M738T26_2	9.60378	738.479	25.6103	7.10454e-06	3844.08	1395.02	36917.6	6907.66	3603.01	7145.19	4879.63	3136.25	3175.33	3519.08	3658.69	2821.85	2657.64	31932.5	29728.4	44011.6	35988.1	45823	31038.6	39457.8	28966.9	45311.9
	M773T25	9.50887	772.527	24.5363	5.26962e-05	2711.24	994.815	25780.8	7235.91	2480.82	2329.28	3612.6	3234.98	2097.36	579.614	2991.26	3172.47	3902.75	7937.91	32857.5	29649.2	30014.9	26054.5	23005.2	27581.7	26813.4	28112.9
	M717T6_1	9.43417	716.51	6.058	9.26925e-05	1189.01	271.079	11217.3	1582.03	1579.42	1315.24	787.944	1044.39	1206.23	1028.28	900.045	1523.75	1315.76	8130.79	9865.73	11914	12309.9	12645.7	10064.1	10944.3	12393.7	12687.4
	M688T6_1	8.92432	687.523	5.95707	1.02832e-05	10910.8	3539.85	97371.5	8399.12	3959.23	15501.4	14369.6	13142.7	9896.96	8388.27	12794.3	9190.21	10954.4	95521.4	80079.4	100233	109959	102553	95812.3	92891.2	103864	95429.3
	M444T8	8.8707	444.195	8.06427	2.86303e-06	1613.3	497.948	14311.1	6114.97	1351.43	2320.12	2248.71	2018.92	1327.85	1795.42	1394.9	1090.84	971.531	897.475	20834	21785.5	13038.3	16332.1	14354.3	11754.8	12918.8	16884.6
	M714T27	8.61509	714.407	26.5091	9.8533e-06	619.672	137.795	5338.54	1874.92	610.493	573.5	823.645	767.858	697.498	475.455	391.296	678.256	559.052	986.001	6276.64	7893.69	5982.12	5590.83	5295.46	5373.77	4521.69	6126.61
	M451T31	8.59222	451.271	30.8618	3.48888e-05	1901.66	733.593	16339.5	4205.44	1066.55	3588.01	2147.13	1777.21	1394.94	1324.01	2065.68	2062.35	1689.09	8643.77	20792.8	23348.5	15435.9	16343.5	14050.9	15778.9	14468.7	18192.7
*	M793T29_1	8.24223	792.569	29.078	4.30629e-05	42042.2	7110.04	5100.83	2046.75	32587.4	49356.9	53768.5	44650.5	36017.8	35556.5	46175.2	42825.1	37442	671.431	6410.48	5757.04	4731.21	5410.55	6561.32	3004.91	6695.9	6664.62
*	M373T6_2	8.19938	373.048	5.77892	8.47177e-05	3627.06	1328.66	442.358	64.5322	725.245	4553.53	4919.94	4633.73	3086.3	4320.46	3942.1	3928.6	2533.63	569.2	478.564	456.154	484.583	399.39	351.944	437.298	384.084	420.006
*	M787T11	8.1579	786.571	10.686	1.27415e-05	31662.2	10903	3881.17	1197.72	22205.4	39979.5	38841.4	43950.2	33630.4	14059.9	27319.3	21175.3	43798.9	1397.75	3530.79	5142.21	3223.9	3807.97	4304.45	5050.37	5061.11	3412.01
	M732T25_2	8.1434	732.484	25.2717	2.05739e-05	1491.41	286.129	12145.2	1305.93	1699.14	1717.42	1847.71	1530.65	1287.41	1357.64	1768.26	1085.93	1128.55	11646.3	9879.38	12272.6	12213.3	13375.4	12294.2	13922	10552.6	13150.6
	M781T6_2	7.49648	780.605	6.00558	1.85293e-05	530.37	158.974	3975.91	1515.23	504.552	382.344	383.622	624.559	506.301	394.657	649.888	463.25	864.153	6896.66	1466.08	3214.49	3029.41	4439.75	4045.28	3230.2	5001.17	4460.13
*	M743T24	7.42694	742.581	24.0077	8.92239e-05	35961.9	8685.26	4842.09	1058.85	22674.7	49205.5	46553	39224.2	30007.4	29294.6	40116.2	36230.1	30351.7	5518.18	4498.3	3309.74	3549.21	5008.17	5601.71	4960.36	4403.4	6729.76
	M757T25	7.21032	756.526	24.6687	1.29985e-05	2548.93	445.664	18378.6	1778.28	1639.76	2614.91	2851.05	2970.62	2315.22	2289.96	3122.12	2706.03	2430.7	19810.4	14667.3	17247.8	19686.2	18767.5	17413.7	20339.4	17931	19544.2
	M1072T26_2	7.07932	1071.74	25.512	1.57828e-05	569.975	100.167	4035.04	902.358	538.855	589.459	751.8	693.981	610.055	469.467	475.476	491.812	508.871	1792.63	4701.02	4819.07	4239.93	4057.77	4085.74	4606.54	4170.69	3841.95
	M979T20_2	6.99333	978.634	19.8347	4.64042e-05	364.801	80.7145	2551.17	1376.89	498.558	383.359	374.55	270.934	424.871	445.716	300.896	301.783	282.542	4970.18	869.047	1246.12	1995.63	4150.81	1501.22	2059.82	3125.48	3042.23
	M716T6_1	6.88278	715.507	6.084	5.40744e-05	3535.69	681.115	24335.4	3734.62	4471.76	3791.29	3610.38	4541.74	3104.14	2938.44	3030.89	2582.6	3749.97	15998.1	23941.8	26654.6	27983.6	28205	21759.6	24831.3	25492.1	24152.3
*	M436T17_1	6.72265	436.293	16.6168	5.8233e-05	4439.73	1427.45	660.413	107.617	2366.45	7597.19	4528.54	3816.94	3903.92	4599.81	4396.49	5184.64	3563.54	530.691	878.444	623.942	538.679	670.549	644.581	685.37	615.454	756.009
*	M488T30	6.7189	488.319	29.6368	1.473e-05	5997.43	594.329	892.62	143.446	5959.89	6867.86	6135.55	5642.62	6857.58	5625.41	5772.23	6108.44	5007.23	736.723	925.253	1144.73	894.164	829.004	815.45	711.719	902.665	1073.88
*	M538T6_5	6.68386	538.475	6.01227	2.5223e-05	5311.65	1601.18	794.698	102.343	1960.22	6356.58	6471.87	4927.75	7196.47	4096.52	6432.89	5612.87	4749.71	602.925	723.042	803.918	840.711	726.733	799.836	930.704	801.291	923.121
	M659T6_1	6.6145	658.517	6.08851	6.41484e-05	10559.7	3490.1	69847.2	11967.2	2982.22	12840.8	12734.1	15318.8	9888.84	8944.95	12436.1	9705.01	10186.6	92455.4	51812.3	65765.9	70268.7	62198.4	59352.5	72098.1	79151.1	75522.4
	M621T23_2	6.54431	621.313	22.8559	4.8115e-05	456.676	70.5178	2988.63	1141.66	453.236	514.065	528.025	543.75	410.218	431.005	341.487	383.302	504.993	567.773	4539.36	4257.03	2608	2828.84	2731.52	2764.26	3111.2	3489.68
	M199T17	6.48059	199.136	17.3863	1.76373e-06	1441.3	265.859	9340.48	2781.32	1344.86	1821.31	1432.96	1479.26	1125.1	1756.71	1306.64	1649.78	1055.07	7229.21	5960.54	14498.8	13065.3	7414.21	8571.24	8297.42	9325.41	9702.14
	M982T7	6.27435	981.703	6.50123	1.86421e-05	277.332	117.881	1740.08	511.734	313.125	271.957	515.99	332.157	141.813	186.239	202.228	173.116	359.362	2018.73	821.854	2130.85	2266.54	2108.48	987.313	1924.96	1652.45	1749.53
*	M797T29_2	6.17809	796.591	29.0986	6.19755e-05	10122.4	1435.45	1638.43	555.253	8655.1	12464.9	11773.7	11662.3	9213.2	8925.91	9591.11	9710.66	9104.49	662.319	1880.41	2163.69	1185.58	1387.45	1443.4	1630.64	1842.03	2550.34
	M697T18_1	6.09777	696.523	18.2752	3.43891e-05	2717.89	631.117	16573.1	7389.93	2370.93	3652.91	3494.29	2698.45	3025.42	2470.53	2860.34	2271.93	1616.2	7930.99	16835.6	22860.2	18138.4	21286.8	14043.2	23187.4	2103.58	22771.5
	M531T16	6.06231	531.298	15.7458	1.90058e-05	2420.12	468.473	14671.5	6384.42	2071.71	3160.94	3085.09	2439.89	2305.27	2286.32	2590.64	2125.29	1715.94	5107.78	12259.9	29341.1	15590	14401.6	13615.4	13111.3	12201.4	16415.1
	M739T6_7	6.02554	739.493	6.05287	2.20694e-05	3597.06	1310.46	21674.2	3300.51	2548	5340.04	4470.8	1400.01	3059.16	2454.54	4467.74	3759.26	4873.98	20104.6	17301.9	25710.2	19368.6	26249.6	18656.7	20011	24791	22874.3
	M434T9	5.97601	434.241	9.46358	6.28758e-05	5043.67	1407.96	30141	14526.4	3719.68	6800.75	4983.06	7533.83	5210.18	5523.6	4374.61	3817.74	3429.56	6053.65	40445.7	38105.4	21829.4	28930.1	38200.2	15234.8	28303.1	54166.9
*	M835T10_1	5.80857	834.573	9.7925	1.74332e-05	9393.24	5669.79	1617.13	681.916	5172.84	8941.18	13333.7	18763.2	7629.01	2041.08	3846.91	8548.5	16262.8	870.918	679.338	1574.71	2021.21	2401.81	1677.37	815.506	2395.84	2117.5
	M273T17	5.80213	273.189	16.6186	2.99133e-05	2034.44	647.191	11804.1	4487.99	2810.63	3221.24	2142	2243.25	1943.28	1451.01	1603.46	1622.82	1272.31	4198.82	20796.3	8873.13	13868.3	11124.7	10506	10177.6	13208.4	13483.5
	M864T30	5.74055	863.586	30.1228	2.96021e-05	589.687	131.013	3385.13	1017.29	544.594	551.218	587.246	872.042	631.764	511.441	422.893	688.742	497.239	5152.22	2781.73	1916.4	2566.4	4376.49	2768.73	3256.43	4140.61	3507.12
	M500T32	5.68176	500.304	31.6354	5.98615e-07	933.529	116.036	5304.09	676.786	793.382	1002.32	1133.61	853.625	769.301	901.544	1009.2	951.602	987.169	3849.74	5990.08	5747.27	5074.03	5452.51	5385.48	4944.01	5179.92	6113.74
	M632T25	5.59155	632.471	24.797	7.25736e-05	1064.02	229.336	5949.51	1511.9	1041.55	1446.12	1445.14	1016.17	924.229	996.443	956.646	776.024	973.835	5182.81	4310.85	7544.35	7676.49	5277.15	4138.24	6569.77	4854.22	7991.69
*	M795T29_1	5.41168	794.586	29.1367	4.69952e-05	29225.7	4472.25	5400.48	2056.67	23496	35576.5	34965.9	31244	27604.9	25588.5	32458.3	27338.1	24758.8	508.395	5422.67	6157.6	4311.88	7128.04	6311.47	5337.58	6049.18	7377.5
	M724T6_3	5.40052	724.485	5.9422	1.2262e-05	3081.77	1264.03	16643.2	3517.01	2669.18	618.385	3514.04	5144.15	3437.67	3012.56	3334.27	3976.42	2029.27	13203.3	17902	18794.5	23391.6	13294.2	14434.4	12713.7	18039.9	18014.9
	M259T19_1	5.318	259.207	18.9362	3.20844e-05	788.161	94.6097	4191.44	507.71	698.14	837.06	981.493	745.969	864.886	800.79	722.59	684.799	757.725	3524.03	4391.3	4562.77	3526.95	3920.03	4345.26	3913.29	5047.11	4492.26
	M625T6_2	5.17872	624.558	6.0258	2.67325e-05	1404.04	544.267	7271.14	1768.57	889.054	1737.72	966.593	1716.42	1581.82	2472.84	1107.71	1425.1	739.12	11215.4	4596.66	6404.19	7478.39	7662.93	6544.33	6805.42	6818	7914.97
*	M324T21	5.1769	324.194	20.8313	2.8213e-05	22776.2	15479.3	4399.59	1403.01	22004.1	40069.2	3253.15	38814.2	2864.61	30296.3	35070.8	28368.7	4244.99	4240.94	4265.75	7914.59	4114.15	4449.32	3898.49	2807.95	3750.99	4154.12
	M788T6	5.11216	787.543	6.03643	6.04614e-05	1399.14	422.744	7152.61	1168.25	943.235	1787.23	1772.86	1932.17	1378.14	749.4	1659.51	1365.39	1004.29	6699.71	6756.57	8038.32	6721.96	8122.77	4922.58	7282.43	9031.34	6797.83
	M754T6_1	5.09883	753.528	5.94911	9.46694e-06	2927.71	940.344	14927.9	4262.4	1920.97	3870.57	4813.24	3133.79	2800.54	1896.85	2917.37	2247.5	2748.5	5318.22	17222.2	21469.2	14605	16114.2	15853.2	13464.6	15562.9	14741.5
	M525T7_2	4.57002	525.342	6.5904	8.71608e-05	4362.95	1598.22	19938.8	3832.35	3163.14	5259.9	5496.96	6482.23	6031.93	1712.62	4276.35	4063.65	2779.8	10659.3	21878	23778.6	21570.4	21662.4	21962.3	18520.3	18989.3	20428.7
	M443T10	4.51001	443.189	9.5802	7.19915e-05	2634.47	809.169	11881.5	5815.7	1907.78	2262.89	3002.94	2310.01	3026.31	4470.75	2720.01	1954.54	2055.03	1079.37	16160.5	16103.2	11740.3	13178.3	10714.5	8039.42	21322.7	8595.26
	M512T32	4.31625	512.341	32.287	1.06884e-05	5619.42	1231.4	24254.8	4938.83	3471.13	7097.81	6220	6293.74	6236.5	4524.5	4344.73	5622.37	6764.04	21062.2	30364.5	24265.9	16707.3	31547.7	25517.2	20892.9	20474.8	27460.8
*	M567T6_1	4.2759	566.508	6.05638	5.58294e-05	13107.6	4110.97	3065.47	837.232	4404.75	15374.6	16888.2	13425.2	17033.8	10094.8	16595.7	12830.9	11320.8	3591.47	1388.25	2263.12	3364.94	3560.15	2767.35	3479.65	4193.38	2980.88
	M500T29	4.23908	500.282	29.3325	9.27043e-05	4198.21	986.253	17796.6	2323.8	3493.52	3960.48	3437.23	3328.64	3892.09	4774.7	6501.95	4480.46	3914.86	20736.9	16651.6	14359.2	15645.3	18167.1	16713	18795.8	17508	21592.3
*	M949T24_2	3.87347	948.607	23.6214	1.28766e-05	11479.6	2539.84	2963.65	854.32	8624.59	13819.7	13734.1	15276.4	11446.2	7454.06	11602.3	11379	9980.03	1669.64	4649.52	2210.1	2727.3	3045.39	2917.82	3753.71	2990.41	2708.92
*	M784T11	3.60703	783.545	10.6512	6.72887e-05	18616.9	7431.74	5161.29	1978.75	12110.9	21787.7	25181.9	27659.6	15838.3	8602.67	21015.6	9044.43	26311.2	3418.66	4874.94	5627.57	5668.66	6767.58	5358.89	6368.35	7480.54	886.371
*	M375T6	3.41493	375.046	5.78845	3.8721e-05	948.968	363.314	277.888	83.9231	313.513	1136.91	1414.27	1120.28	689.065	1203.26	668.589	1276.23	718.598	432.576	197.102	205.844	222.553	389.058	241.884	224.044	277.139	310.795
	M359T20_2	3.1686	359.226	19.6625	6.71856e-05	220151	70101.7	697571	204632	129352	301288	283093	294966	196547	259454	230963	162305	123391	233978	968518	858010	768502	762579	642492	609076	715734	719252
*	M891T25_3	3.09075	890.867	25.3167	4.53989e-05	1078.18	403.059	348.842	82.2083	1143.47	1280.69	643.744	1825.26	568.462	786.675	1459.97	1042.4	952.974	206.914	392.009	461.492	381.88	391.902	264.413	268.549	391.458	380.961
	M832T27_2	2.94694	831.637	26.6863	5.08268e-05	2618.26	1020.74	7715.86	875.835	1123.42	3622.07	4568.17	2434.56	2852.92	2219.31	2688.8	2439.96	1615.12	6775.93	7402.71	8951.6	9213.13	6838.21	7670.64	8051.8	7043.1	7495.62
	M599T7_1	2.91994	598.51	6.70825	7.42394e-05	22626.1	5334.91	66066.8	18518.3	15622.2	29145	30592.8	23920.6	20000.9	17440.1	26586.1	22331.4	17995.6	96859.2	41678.7	58767.2	89169	68086.7	52840.4	53197.3	55445.1	78557.3
*	M335T6	2.83479	335.298	6.03213	1.80855e-05	2518.5	670.728	888.426	177.055	1005.95	3276.98	3219.48	2788.76	2374.87	2312.44	2543.03	2798.31	2346.71	658.188	785.717	873.66	991.622	1152.81	840.49	701.678	1147.85	843.822
*	M451T7_2	2.66568	451.196	6.57905	4.04372e-06	10937.9	2954.58	4103.24	797.935	4458.12	13910.4	14021.2	12922.8	10355.3	9626.71	12270.6	11222.8	9653.29	4225.94	5016.41	3434.98	4928.54	4586.89	3497.86	4629.09	3999.25	2610.17
*	M213T22	2.54091	213.115	22.4633	6.1197e-05	6446.27	2079.9	2536.99	224.649	2505.76	7818.75	7914.81	8414.17	6099.01	4993.31	9155.54	5646.03	5469.04	2661.22	2925.17	2562.32	2254.26	2760.02	2577.76	2285.17	2460.9	2346.1
*	M564T24	2.43597	563.51	23.5762	9.36855e-05	1681.64	335.027	690.338	102.119	1015.96	1872.63	1850.74	1845.14	1538.69	1920.23	2108.27	1616.78	1366.32	534.203	774.926	592.514	670.943	650.465	776.206	723.552	631.359	858.87
	M229T6	2.34711	229.204	6.03095	1.43589e-05	770.746	111.754	1809.03	652.605	698.221	872.844	820.082	828.691	855.49	591.054	915.745	692.676	661.91	2653.2	1843.34	766.723	1923.9	2476.92	965.145	2409.92	1664.55	1577.55
*	M963T30_3	2.33682	963.272	30.041	7.18233e-05	3545.24	499.343	1517.12	625.676	3047.29	3979.96	4181.64	3157.99	3602.08	3305.43	4152.86	3679.57	2800.35	434.435	2766.71	1613.86	1713.49	1098.41	1706.43	1543.75	1617.87	1159.15
*	M729T28_2	2.23469	729.499	28.2577	9.75327e-05	10428.5	1112.86	4666.63	708.113	10185.4	10540.4	12394.8	9275.05	10338.8	10835.8	10602	11210.6	8473.17	3350.78	5489.22	4504.77	4996.16	4163.12	4269.03	4919.83	5662.74	4644

## Sheet: Un-truncated data set
	Fold change between Apo and Sym mean									Replicates
	m/z and Retention Time are median values derived from XCMS alignment					Mean integrated peak area and standard deviation for Apo and Sym samples				1-1, 1-2, and 1-3 are technical replicates of biological replicate #1
	p-value cutoff for FDR is <8.31 x 10-4									2-1, 2-2, and 2-3 are technical replicates of biological replicate #2
	Sorted by p-value (p-value cutoff for FDR is <8.31 x 10-4)
										3-1, 3-2, and 3-3 are technical replicates of biological replicate #3
	Name	Fold	m/z	Retention Time	p-value	Apo (mean)	Apo (std dev)	Sym (mean)	Sym (std dev)	Apo1-1	Apo1-2	Apo1-3	Apo2-1	Apo2-2	Apo2-3	Apo3-1	Apo3-2	Apo3-3	Sym1-1	Sym1-2	Sym1-3	Sym2-1	Sym2-2	Sym2-3	Sym3-1	Sym3-2	Sym3-3
	M1172T26_1	29.9597	1171.83	26.0479	1.79028e-08	386.467	123.598	11578.4	2026.59	421.57	467.731	628.89	389.912	444.496	315.246	327.426	213.032	269.896	11964.1	10507.7	12255.9	12590.1	13980.3	7925.02	9076.27	12274.6	13632
	M636T17_2	14.6139	636.44	16.892	5.99617e-08	901.67	232.596	13176.9	4451.86	700.202	942.153	1154.86	1343.64	831.168	794.167	817.389	953.54	577.916	3184.18	16907	19151.4	12686	14761.2	11735.5	12164.7	14970.2	13031.8
	M1084T6_1	31.9436	1083.53	5.99615	8.42414e-08	46.3205	24.6863	1479.65	515.764	65.1399	53.0599	51.7241	19.3141	45.0889	27.0954	93.8096	13.352	48.3007	2527.01	715.748	1157.14	1294.18	1916.51	1308.51	1697.62	1413.06	1287.02
	M795T6_3	9.43072	794.606	5.82613	1.3801e-07	208.694	58.0057	1968.14	371.784	172.666	178.576	159.494	264.015	227.686	149.15	304.203	266.863	155.597	2680.04	1437.4	1753.77	1811.49	2297.4	1818.14	1793.77	1875.7	2245.54
	M968T21_1	67.5701	967.525	21.4572	1.50292e-07	516.272	547.145	34884.5	9999.36	1916.15	703.962	362.344	355.46	392.726	282.541	237.004	207.483	188.775	14211.6	53424.2	36761.7	33204.7	37518.4	35907.8	31768.2	36959	34205.2
	M622T19	8.7607	622.399	18.5025	1.52741e-07	1181.88	296.848	10354.1	3485.79	809.271	1245.91	1749.98	1307.53	1185.53	1246.48	1204.08	1173.95	714.179	2772.49	11968.3	16219.1	10481.9	11053.1	9131.85	9872.63	10769.7	10917.7
	M1045T24_3	28.7266	1044.75	23.8161	1.95289e-07	319.988	153.177	9192.18	1954.4	422.993	446.964	425.018	561.401	257.604	212.527	108.656	143.308	301.421	5415.04	9859.55	11846	9165.5	10611.1	7733.93	7962.24	10966.6	9169.61
	M545T18_4	66.749	545.44	17.7162	3.31604e-07	2497.52	544.481	166707	60877.8	2465.2	3303.92	3060.36	2902.5	2590.26	2434.31	2039.54	1562.71	2118.9	41354.6	273087	186890	185475	188243	138746	181368	153255	151946
	M585T18	14.9734	585.421	18.4867	3.62266e-07	2248.7	534.927	33670.7	8173.06	1967.34	2803.97	3057.81	2561.2	2380.93	2444.48	1886.75	1701.45	1434.41	16068.7	36890	47848.4	33665.9	34898	30489.6	34364.7	34355.8	34455
	M670T7_1	46.4357	669.516	6.66684	3.92238e-07	1986.58	1038.91	92248.1	19615.7	2957.11	2726.32	2874.56	3460.1	1297.49	1574.43	1453.86	1145.67	389.663	123883	52948.1	97468.3	83377.9	109767	91451.3	85139.6	98908.9	87288.8
	M245T21_1	4.19783	245.157	20.6462	4.19936e-07	2850.35	1468.3	11965.3	5642.53	2381.79	4935.14	877.791	4758.35	729.215	3486.1	2816.7	3183.87	2484.19	3806.76	16931.5	14864.1	18472	7482.82	9475.89	4803.66	17303.1	14547.7
	M621T18	13.312	621.394	18.4867	4.47806e-07	1954.45	432.236	26017.6	8912.91	1665.84	2404.56	2436.84	2374.47	2079.33	2088.61	1857.49	1391.74	1291.15	6848.22	29820.5	41668.1	25214.9	27126.2	23866.2	25615.9	26819.7	27178.5
	M715T6_2	15.2184	714.547	5.93773	4.73898e-07	3948.05	2203.14	60083.1	13003.8	1748.91	6329.72	6084.87	6277.63	3990.5	830.135	5242.44	3701.13	1327.1	86999.1	36346.6	59791.4	63188.4	57524.9	54421.6	58538.9	63849.2	60087.9
	M519T7_3	13.6091	519.349	6.53788	5.40258e-07	4211.86	1504.55	57319.5	12794.9	3806.36	4290.21	4952.34	6802.34	2396.09	6081.9	3506.06	3592.91	2478.49	35771.7	57832.1	82535	67067.3	54582.9	49446.5	55739.2	60966.8	51934
	M343T20_1	35.762	343.156	19.5051	5.44228e-07	23856.3	7599.53	853150	101102	17814.8	17883	36885.8	34572.1	14786.4	21710.5	26451.2	24146.9	20456.2	627507	935388	942151	872198	946616	825953	780966	885491	862080
	M500T32	5.68176	500.304	31.6354	5.98615e-07	933.529	116.036	5304.09	676.786	793.382	1002.32	1133.61	853.625	769.301	901.544	1009.2	951.602	987.169	3849.74	5990.08	5747.27	5074.03	5452.51	5385.48	4944.01	5179.92	6113.74
	M549T23_2	49.4896	549.279	23.3148	5.99044e-07	1462.93	462.641	72399.9	18055.9	1986.53	1914.13	1852.89	1884.81	1280.71	1454.36	1018.65	813.634	960.676	33272.5	97150.6	82125.9	78738.9	79203.9	56630.4	71441.5	76482	76553.6
	M875T25_1	228.798	874.534	25.0817	6.45842e-07	35.9435	48.8516	8223.8	885.768	99.8124	0	0	0	122.529	0	0	32.8591	68.2918	7956.92	8590.83	7328.01	7669.96	10239.6	7505.46	8524.8	7738.41	8460.21
	M978T20_2	12.0525	977.63	19.8572	6.88914e-07	354.374	96.3641	4271.1	2563.09	282.868	355.52	306.145	558.624	280.054	425.159	415.488	265.401	300.107	9795.49	1681.68	1421.65	3469.32	5582.39	3395.62	2724.34	5288.48	5080.97
	M635T17_3	27.2846	635.437	16.892	7.36767e-07	1081.08	430.349	29496.7	9862.34	951.928	1186.86	1309.47	1736.31	1008.58	1563.56	1007.37	402.53	563.067	6468.33	39104.8	40579.9	29052.2	32535.5	26601.9	28761.4	33259.9	29105.9
	M589T18	10.7014	589.453	18.4237	8.24258e-07	3536.51	1158.08	37845.6	17439.7	2554.56	4927.81	4735.36	4270.53	3755.62	3256.25	3849.43	3303.55	1175.46	11314.5	70929.2	34447.4	54294.3	30880.3	26325.4	28861.6	47243.5	36314.3
	M528T7	4.58744	528.352	6.62436	9.56749e-07	2215.62	420.741	10164	2533.36	1339.01	2164.02	2444.86	2805.36	2269.75	2397.76	2368.26	2346.14	1805.39	5349.69	11802.4	13613.7	8685.41	11720.7	9769.08	9849.76	8262.66	12422.7
	M847T23_2	7.18811	847.496	22.536	9.95348e-07	387.362	173.009	2784.4	721.599	412.048	608.69	89.4356	131.014	478.068	517.012	372.116	487.914	389.96	1430	3580.15	3515.71	2944.49	2960.28	2549.33	3495.09	2116.28	2468.27
	M676T6_1	73.5928	676.365	6.34092	1.00319e-06	457.243	318.541	33649.8	5153.55	158.479	289.05	0	360.142	525.723	605.814	461.955	1111.26	602.764	45022.1	25909.2	33055.3	35069.4	31832.4	30406.7	31843.5	34194.2	35515.3
	M1197T19	37.7037	1197.22	18.9972	1.01307e-06	563.66	420.346	21252	2549.47	1564.16	874.389	585.747	395.717	363.318	302.531	398.996	237.276	350.8	15343	23492.9	23176.9	22018.8	23275.1	20402.1	20231.2	22550.2	20778.1
	M966T21	50.334	965.513	21.4842	1.10256e-06	386.62	196.912	19460.1	6612.11	748.997	610.023	413.08	493.039	300.994	297.069	244.325	206.852	165.199	5396.06	28360.2	22647.8	14102.2	23209.9	23031.1	17307.6	20330.2	20756.1
	M988T6_1	59.6808	987.528	5.87657	1.12967e-06	79.9613	32.9134	4772.15	1966.33	127.287	98.1337	71.8342	127.549	61.1168	42.5106	48.7089	92.2292	50.2822	8883.85	1738.89	3310.79	3533.84	5484.93	5107.74	4497	4972.73	5419.59
	M548T6_1	11.5912	548.381	6.49429	1.13117e-06	261.69	210.037	3033.3	894.973	562.101	0	166.951	0	413.819	122.512	199.707	484.636	405.483	1226.14	3821.44	4174.64	3641.74	2400.26	3001.78	2712.79	3554.91	2766.04
	M571T16_2	7.50756	571.454	15.7452	1.27267e-06	2198	630.446	16501.6	4421.86	1292.68	2873.92	2965.04	2116.75	1665.98	1911.85	3076.06	2079.65	1800.08	9025.86	19138.5	20149.7	17421.2	20698.6	12913.1	11670.6	21532.5	15964.5
	M872T30	30.0392	871.568	30.488	1.31809e-06	308.91	134.533	9279.42	2641.34	115.933	425.677	300.462	528.405	228.186	344.991	148.331	274.864	413.339	3797.23	13849.9	9258.88	8340.18	11269	9282.7	9114.46	9287.93	9314.39
	M780T6_1	16.4822	779.553	5.85003	1.37999e-06	340.76	122.308	5616.46	979.443	466.985	235.402	220.668	374.706	258.44	240.893	338.329	345.117	586.303	4274.96	4687.93	7240.87	6366.53	6166.8	4681.58	5420.54	6345.81	5363.15
	M606T21_2	8.24864	606.157	21.3396	1.4469e-06	342.949	102.688	2828.86	1274.34	407.403	239.631	355.372	296.414	488.461	499.891	231.073	315.555	252.737	3392.7	982.575	4110.06	695.444	4252.97	3689.26	2901.69	2347.7	3087.34
	M730T25	26.7273	730.475	25.2593	1.50029e-06	2809.93	1063.49	75101.9	4583.36	1497.06	3209.08	3679.53	2355.15	1804.8	1808.04	4818.11	3183.97	2933.64	73289.8	70590.4	72795.5	74302.7	82517.1	69860.3	81793.5	73031.8	77736.3
	M699T6_7	14.7006	699.484	5.94285	1.58004e-06	18356.2	5047.03	269847	87939.8	8848.37	21966.3	22433.2	25768.3	18967.2	16899.3	19995.2	13894.3	16433.5	67207.4	333647	395154	295729	279320	267828	257561	272766	259409
	M199T17	6.48059	199.136	17.3863	1.76373e-06	1441.3	265.859	9340.48	2781.32	1344.86	1821.31	1432.96	1479.26	1125.1	1756.71	1306.64	1649.78	1055.07	7229.21	5960.54	14498.8	13065.3	7414.21	8571.24	8297.42	9325.41	9702.14
	M596T20_2	28.6265	596.24	20.2125	1.81565e-06	512.125	115.373	14660.3	4050.76	554.461	640.058	593.735	457.115	511.326	667.004	305.501	412.161	467.764	7686.19	16738.3	17989	17626	17777.7	8342.5	13932.7	14332.5	17518.2
	M544T45_1	44.2816	544.31	44.627	1.85854e-06	788.614	105.696	34921.1	4686.27	841.864	950.491	761.209	885.366	826.582	671.072	779.443	779.418	602.077	31945.7	36848.8	32915.4	35076.6	43542.1	30912.9	28440.2	34535.6	40072.4
	M546T18_3	27.9905	546.443	17.7162	2.00571e-06	2169.26	318.295	60718.5	21645.1	2006.09	2402.84	2510.74	2450.98	2297.22	2217.29	2211.72	1933.33	1493.1	13246.6	95104.2	68288.2	66480.3	65353.1	47582.6	65028.3	61910.2	63472.9
	M545T25_2	79.5772	545.258	24.6032	2.02405e-06	1307.59	684.293	104054	36967.3	2998.54	1389.74	1221.13	1513.51	899.703	1175.51	1011.27	761.734	797.15	41387.5	171961	98026.4	92266.5	112224	95297.4	84953.7	95789.9	144580
	M963T24	76.2407	963.498	23.7922	2.04465e-06	358.218	82.9928	27310.8	2996.1	338.62	422.012	494.339	304.415	436.509	336.398	383.131	240.352	268.183	23959.5	28821.2	31287	24092.8	23096.6	30843.4	27242.9	28553.6	27900.1
	M822T6_2	10.4133	821.612	5.82686	2.16199e-06	137.067	49.0623	1427.32	359.566	178.979	146.98	157.848	221.007	69.9934	122.157	105.335	75.1622	156.146	814.95	1200.48	2107.83	1431.97	1571.04	1306.03	1251.08	1456.92	1705.57
	M1013T21	13.4468	1013.48	21.4722	2.1624e-06	285.076	113.73	3833.36	1448.02	474.132	315.818	371.453	289.886	191.703	389.421	212.634	201.074	119.562	898.314	4807.49	6118.89	3879.44	3336.5	3958.64	2842.59	4682.06	3976.32
	M972T6_1	27.7732	971.542	5.93092	2.28909e-06	288.373	99.9036	8009.03	3898.95	476.572	318.946	336.818	380.612	241.011	181.264	187.84	195.161	277.132	16081.2	2591.78	5228.95	5260	10356.6	9435.27	8260.68	8765.98	6100.88
	M309T6_2	6.46393	309.282	6.05252	2.47811e-06	9346.74	1712.74	1445.99	375.301	6312.87	10719.7	11603.7	10386.6	8209.46	8320.74	11036.2	9170.56	8360.86	735.412	1510.81	1710.31	1967.76	1718.07	1011.8	1534.9	1450.31	1374.51
	M1081T6	11.7671	1080.75	6.00725	2.6417e-06	85.412	42.0948	1005.05	332.019	175.946	42.9197	106.352	117.428	57.6896	48.8863	81.8322	64.1009	73.554	1585.36	381.553	976.042	1045.09	1311.29	782.641	906.982	1029.02	1027.5
	M1068T6_1	89.7719	1067.53	5.83422	2.66157e-06	34.1233	30.4921	3063.31	1174.49	100.377	32.2749	18.9229	14.994	18.6311	6.21477	19.6506	27.6072	68.4374	5512.61	1183.18	2725.24	2034.88	3517.68	3172.43	2905.06	3327.05	3191.64
	M223T6_1	4.22474	223.031	6.21248	2.73359e-06	33132.7	12249.7	7842.54	1008.87	9491.11	53472.4	38286.1	42297.1	23800.5	29636.7	33155.8	31167.6	36886.9	6786.07	8495.59	6841.18	9475.07	6655.34	7733.15	8866.39	8345.36	7384.72
	M444T8	8.8707	444.195	8.06427	2.86303e-06	1613.3	497.948	14311.1	6114.97	1351.43	2320.12	2248.71	2018.92	1327.85	1795.42	1394.9	1090.84	971.531	897.475	20834	21785.5	13038.3	16332.1	14354.3	11754.8	12918.8	16884.6
	M554T6_2	11.0571	554.265	6.41165	2.87171e-06	2170.87	372.578	196.332	98.9398	1315.08	2621.52	2317.86	2155.99	2153.05	2255.53	2525.56	2163.35	2029.89	350.065	90.9483	295.639	127.002	99.7935	261.656	85.5888	250.835	205.466
	M794T6_2	21.0243	793.599	5.81817	2.89971e-06	148.972	68.4247	3132.03	663.082	174.126	109.332	113.594	129.813	111.625	84.5351	114.04	198.444	305.235	3841.74	1592.63	3733.49	3225.94	2995.7	2964.19	3395.18	3486.19	2953.18
	M1101T6	25.2998	1100.56	5.83363	3.02752e-06	35.8046	27.3671	905.848	342.94	75.5852	35.9719	15.5938	82.5927	22.2355	7.97326	10.8189	25.0456	46.4247	1535.02	406.974	798.714	709.458	1055.97	823.806	1085.39	567.143	1170.15
	M535T17_1	5.06744	535.36	17.1052	3.20918e-06	1070.01	186.954	5422.21	2000.76	954.974	1120.24	1166.87	772.344	1212.56	1328.83	956.695	1239.71	877.857	1203.53	7721.51	7794.42	5926.65	5923.98	4643.52	4470.87	4764.43	6351
	M667T18	6.61643	667.358	18.4708	3.23835e-06	795.956	288.028	5266.39	1764.69	860.704	297.923	1091.99	1230.19	817.286	903.757	449.868	766.049	745.839	2278.2	4935	8157.62	3761.62	7367	4914.31	5615.56	4646.34	5721.87
	M713T6_3	128.521	712.561	6.03097	3.40441e-06	6946.11	2023.26	54.0463	86.9495	3263.91	8000.72	9770.77	8778.05	6101.51	4902.74	8244.05	6535.21	6918.06	90.1661	0	206.296	0	0	0	0	189.955	0
	M552T32_2	6.1195	552.336	31.8265	3.40666e-06	4826.55	1145.22	29536.1	5918.76	2376.22	5293.77	4435.16	5880.55	4139.63	4861.59	6390.29	4986.61	5075.14	25889.8	41222.7	20283.7	27757.4	31151.6	27754.7	26506.8	30690.4	34567.8
	M527T17_3	6.97478	527.415	16.5971	3.49621e-06	1960.77	534.084	13675.9	2020.83	1099.02	2103.92	1651.37	1971.36	1626.79	1820.16	2849.09	2662.84	1862.35	14669.3	15309.6	9959.05	12103.6	14678.3	14348	11435.4	16011	14569.2
	M659T6_4	4.35825	659.499	5.99115	3.57467e-06	19358.9	6303.4	84371	10129.3	6649.13	26915.8	22786	25385.9	16803	14271.6	22991.8	17556.2	20870.8	95161.9	62328.9	85903.9	91941.3	86733.4	76281.7	80313.4	90036.6	90638.2
	M924T6	18.5962	923.683	5.76627	3.61785e-06	95.7843	65.4609	1781.23	413.691	88.7013	106.072	102.267	176.049	41.1724	17.0346	100.98	20.8183	208.964	1515.28	1061.21	2575.88	1722.47	1701.22	1842.83	1601.9	2039.95	1970.3
	M774T25	9.27043	773.529	24.5943	3.75747e-06	1480.49	368.248	13724.7	3434.06	1149.91	1821.85	1741.66	1109.61	948.26	1863.11	1458.25	1310.52	1921.2	6859.13	18861.3	16998.4	16192.1	13079.2	12234.9	12760.9	13401.6	13135.2
	M451T7_2	2.66568	451.196	6.57905	4.04372e-06	10937.9	2954.58	4103.24	797.935	4458.12	13910.4	14021.2	12922.8	10355.3	9626.71	12270.6	11222.8	9653.29	4225.94	5016.41	3434.98	4928.54	4586.89	3497.86	4629.09	3999.25	2610.17
	M511T20_1	23.0737	511.297	20.2371	4.09901e-06	2037.34	562.47	47009.1	15808.6	2126.29	2835.22	1388.86	2819.35	1210.32	2179.43	2047.29	1651.93	2077.42	70175.2	27779.2	43899	27598.1	48522.3	71176.6	52443.4	43192.8	38295.5
	M874T6_3	21.2502	873.643	5.78135	4.47862e-06	151.321	53.3198	3215.59	806.921	168.89	151.025	195.502	123.671	158.353	69.8279	123.871	114.82	255.927	1759.37	3380.8	4541.8	3269.04	3628.05	2272.96	3066.22	3659.07	3363.04
	M567T21_1	5.21576	566.682	21.3573	4.5832e-06	265.835	45.288	1386.53	458.433	244.211	242.684	350.77	239.76	263.749	297.171	249.299	306.711	198.159	1737.99	586.45	1723.38	668.281	1699.69	1711.11	1238.23	1606.18	1507.47
	M788T11	7.4562	787.576	10.7099	4.78542e-06	12279.9	4459.79	1646.94	695.012	7033.32	14814.6	16657.1	17839.4	12133	6000.06	11492.9	8090.01	16459.1	1012.57	1297.95	3286.05	1356.41	1346.52	1334.78	1797.35	2116.13	1274.72
	M378T16	36.0508	378.235	15.7707	4.88196e-06	1057.2	143.972	38113	19366.2	959.548	1195.52	1325.81	1024.73	1078.36	1121.27	959.373	1011.47	838.726	944.626	53417.3	66268.1	45291.4	37207.8	26759	21605.1	42506.8	49016.7
	M920T6_2	19.986	919.66	5.762	4.90275e-06	221.054	118.594	4417.98	1434.59	162.746	322.815	319.846	368.912	147.943	34.0716	175.465	117.866	339.822	7376.83	2009.99	4206.29	4735.75	3899.04	3876.79	3686.36	4875.72	5095.02
	M475T17_1	12.9931	475.309	16.9295	4.94665e-06	3328.47	916.302	43247.2	14620.1	3056.88	2212.48	2083.71	4036.65	3235	3550.26	5085.63	3664.37	3031.23	11031.6	62220.3	59169.3	41068	39286.5	42720.7	41566.1	42995.1	49167.1
	M605T21_1	46.8668	605.157	21.3355	4.95836e-06	185.289	66.2016	8683.9	5065.05	296.617	75.8237	215.762	187.886	199.436	250.414	138.225	172.199	131.239	7750.53	1236.77	16460.8	788.645	12716.6	11625.7	9417.04	8676.76	9482.18
	M547T7_1	45.9489	547.241	6.50192	5.10481e-06	297.86	251.878	13686.3	2229.25	756.039	232.107	458.612	357.563	0	311.175	489.745	75.4962	0	9635.12	13963.1	16837.8	14810.7	16516.4	12031.9	13455.1	12627	13299.7
	M679T17	16.5136	679.283	16.8275	5.14715e-06	650.679	103.322	10745	1912.35	846.725	681.887	674.59	615.514	662.143	726.103	566.678	601.884	480.592	9669.32	9419.5	14710.6	8531.9	12921	10801.4	10014.7	10114.3	10522.7
	M871T30	22.9666	870.571	30.4702	5.22137e-06	724.299	241.897	16634.7	5072.51	597.812	986.121	1202.19	596.079	570.814	599.18	645.45	866.899	454.151	6087.54	25511.5	15595.1	14674.6	19174	18182.4	15905.3	16723.8	17857.8
	M998T23_1	61.0994	997.557	23.4165	5.26821e-06	294.216	121.91	17976.4	5238.32	437.426	204.846	423.556	460.248	304.09	301.225	199.891	166.41	150.251	8171.72	23283	25668.6	13224.9	18685.5	20849.6	15806.3	18093.6	18004.4
	M519T17_1	47.1208	519.407	17.1263	5.34173e-06	1710.62	246.285	80605.9	14485.5	1593.55	2192.52	1717.52	1819.16	1729.54	1574.92	1582.06	1880.04	1306.29	106755	53643.4	90999.8	86052	83620.5	76847.3	72822.4	80912.1	73800.9
	M793T6_3	11.4738	792.591	5.8216	5.41336e-06	152.211	68.0185	1746.44	347.571	178.085	119.101	60.4085	145.316	154.894	103.175	136.055	166.035	306.831	2070.66	1016.48	1900.86	1879.12	1599.48	1896.41	1527.92	2177.49	1649.52
	M450T31	12.5778	450.267	30.8488	5.50289e-06	5382.72	2204.27	67702.7	16524.3	3700.87	9645.62	1539.19	5265.26	4697.76	4934.66	6603.69	6237.86	5819.59	35931.9	85466	93023.5	65826.5	72526.3	58965.7	64211.9	59580.4	73792.4
	M662T17	21.765	662.34	16.7957	5.56621e-06	523.895	85.9569	11402.6	2116.57	547.198	508.37	528.128	579.274	702.057	478.826	516.038	465.353	389.813	7466.39	12516	13910	12091.9	13232.2	10766.2	12738.7	11089.4	8812.64
	M1062T24_1	8.71772	1061.71	23.5882	5.83971e-06	210.421	110.129	1834.39	337.347	189.109	167.267	385.469	366.419	282.611	173.83	103.061	149.626	76.3992	2154.19	2099.01	1270.29	1888.81	2002.52	1594.83	1383.98	2177.27	1938.63
	M697T7_1	84.5987	696.544	6.61415	6.09931e-06	1730.61	1000.12	146407	24540.6	2284.78	3874.33	1208.44	2529.05	1641.62	1250.23	1052.13	869.058	865.82	190193	107189	145784	131651	156673	125372	148808	170261	141734
	M1196T19_1	63.8758	1196.22	18.9879	6.13315e-06	795.832	1109.38	50834.4	6016.59	3671.81	840.216	875.26	500.792	353.84	226.024	225.538	190.984	278.025	37361.1	51703.5	54417.1	53992	56571.7	47318.2	49651.3	56865.2	49629.6
	M476T17_2	15.5505	476.385	16.9456	6.44457e-06	344.816	118.185	5362.05	764.815	420.829	317.302	480.264	263.586	303.076	344.063	189.134	550.227	234.863	4243.1	6446.23	4704.1	4797.21	5939.83	5129.27	4942.72	5870.96	6185
	M789T6_2	4.50356	788.537	6.03433	7.06576e-06	1025.91	264.433	4620.26	694.291	659.567	1106.18	1222.8	1386.52	858.837	609.698	1152.65	1030.16	1206.8	3766.64	4466.12	4992.97	3386.88	5717.99	5067.23	4692.3	4713.78	4778.43
	M738T26_2	9.60378	738.479	25.6103	7.10454e-06	3844.08	1395.02	36917.6	6907.66	3603.01	7145.19	4879.63	3136.25	3175.33	3519.08	3658.69	2821.85	2657.64	31932.5	29728.4	44011.6	35988.1	45823	31038.6	39457.8	28966.9	45311.9
	M639T9_2	14.7931	639.415	8.97072	7.2286e-06	1014.83	396.059	15012.4	5933.96	718.03	1459.56	1093.35	1645.02	945.636	1195.56	1067.49	551.283	457.502	812.632	22311.5	19393.2	15302.4	16769.4	13681.7	14674.6	15733.4	16432.9
	M700T6_4	12.8614	700.483	5.94065	7.41159e-06	8397.99	2491.78	108010	38824.5	3533.14	11063	8171.3	11394.3	9801.99	8488.29	9728.27	6274.14	7127.58	15430	134073	159112	120202	113548	108259	105968	110326	105173
	M755T10	13.5506	755.425	10.0156	7.43435e-06	666.123	158.559	9026.38	3208.44	522.019	366.816	536.447	817.925	765.955	656.523	722.828	800.897	805.694	1973.85	12257.4	13530.1	8730.65	8269.56	8508.56	9196.42	8803.79	9967.09
	M1014T21	6.38352	1014.49	21.4998	7.48757e-06	317.981	113.103	2029.84	603.481	421.166	350.316	454.644	473.62	325.473	200.124	221.986	212.824	201.678	789.641	2826.88	2483.7	1561.66	2305.21	2203.99	2231.82	2205.93	1659.7
	M800T6_1	10.5826	799.586	6.02098	7.51603e-06	597.978	173.494	6328.17	1218.02	310.626	777.71	634.754	532.933	421.816	528.22	804.928	570.677	800.14	8095.27	5341.16	6340.38	4244.78	6932.65	6777.36	5880.74	5568.47	7772.7
	M744T24_2	7.49735	743.585	24.0157	7.52365e-06	15387.9	3917.32	2052.44	654.677	9974.26	22292.3	13898.2	18648.4	12777	12676.9	19227.6	15603.3	13393.1	2315.35	1500.72	1113.69	2174.42	2783.38	1673.48	2807.49	2726.72	1376.76
	M598T17	25.5767	598.345	16.9458	7.55014e-06	515.915	69.1858	13195.4	4162.12	491.178	533.723	649.833	603.532	508.505	487.329	461.061	464.383	443.688	3315.85	14904.9	18844.1	12910.9	14779.3	13464.1	12098.9	14524.7	13915.6
	M648T6_5	68.0162	648.489	6.3738	7.86727e-06	25110.6	28286.9	1.70792e+06	245026	76442.6	67327.2	35087.2	15663.8	10204	7281.44	5199.63	3975.33	4813.8	1.10897e+06	1.69268e+06	1.99896e+06	1.74955e+06	1.82131e+06	1.75243e+06	1.75003e+06	1.83517e+06	1.6622e+06
	M971T6_1	49.9285	970.533	5.91482	7.94308e-06	250.318	217.778	12498	6036.79	757.693	443.628	207.756	175.412	152.107	86.2716	78.9786	168.817	182.195	26578.1	4403.94	8068.3	11770.9	14776.9	11760.5	11601.7	11775.9	11745.7
	M533T7_3	21.18	533.375	6.58172	7.96555e-06	1130.24	290.478	23938.5	3568.02	831.205	1164.09	589.035	1462.94	1125.64	1419.95	1401.49	1188.71	989.128	18171.5	24894.8	30773.6	25430.8	26448	22479.6	21060.5	23637.9	22549.8
	M967T21_1	28.3143	966.516	21.4883	8.13145e-06	450.819	408.289	12764.6	4659.96	1490.15	534.804	426.548	430.468	228.217	193.541	312.574	267.548	173.522	2054.69	16365.3	17655.6	9340.25	14988.2	14644.1	12926.3	12762.8	14144.6
	M587T46_1	4.91305	587.32	45.6068	8.26893e-06	626.734	115.228	3079.18	664.732	678.49	646.404	471.254	890.203	588.774	602.604	600.679	544.375	617.82	3230.06	2731.39	3091.66	2947.76	4064.7	1949.6	2817.25	4071.55	2808.61
	M969T21_1	54.1	968.529	21.4565	8.56636e-06	354.796	217.825	19194.5	5445.16	860.32	490.083	398.473	344.002	244.804	309.136	184.758	185.83	175.76	7492.05	28418.7	19374.3	19211.1	20432.1	21763.7	16683.4	20010.5	19364.3
	M873T30_1	24.0634	872.568	30.4665	8.57517e-06	361.667	166.456	8702.94	2899.58	393.307	217.154	367.242	394.582	250.171	270.186	717.571	167.3	477.494	2222.17	13124.1	9051.35	7729	10631.4	8604.55	8595.01	8715.72	9653.12
	M609T19_1	4.24219	609.139	19.3783	8.62319e-06	491.607	69.0929	2085.49	956.661	474.729	605.146	537.397	539.42	399.435	551.884	442.948	429.086	444.422	548.852	1796.57	3734.7	2075.19	3207.87	1252.45	1689.73	2189.71	2274.39
	M544T6_2	3.27502	544.246	6.40463	8.7681e-06	1759.6	256.748	537.278	125.115	1385.38	2003.55	1736.18	1671.26	1885.26	1696.02	2241.35	1503.82	1713.56	295.861	555.8	675.073	411.153	471.218	648.775	541.745	648.626	587.247
	M566T22	10.0775	566.274	22.0001	8.7824e-06	1106.58	299.756	11151.5	3500.35	1004.35	957.253	1298.26	1611.3	1488.62	1029.6	676.05	890.497	1003.28	6200.48	10893.9	16853.1	6541.04	15101.8	9979.07	11216.2	12758.5	10819.7
	M944T6_3	11.4265	943.695	5.76575	9.05792e-06	239.075	167.037	2731.8	734.227	92.2836	438.429	368.294	380.678	84.5275	96.4504	100.451	128.832	461.731	2853.66	3687.7	1168.17	3426.34	2183.19	2797.74	2589.9	3089.52	2789.96
	M713T25	4.80616	712.567	24.8851	9.08248e-06	4371.63	948.679	909.59	284.548	2690.4	5349.71	4888.39	5849.56	4272.95	3608.98	4040.51	3961.88	4682.32	1474.13	894.042	686.371	942.741	1092.67	672.644	1091.15	802.002	530.556
	M562T8_2	7.84686	562.463	8.2666	9.22664e-06	2877.29	709.478	366.681	86.7484	1964.2	3125.27	4010.15	3401.93	2676.15	2477.93	3633.4	2036.41	2570.22	253.266	403.509	365.785	415.708	470.647	387.988	372.405	199.166	431.656
	M1171T26	30.7393	1170.83	26.0476	9.45065e-06	520.245	104.975	15992	2527.88	651.087	627.951	606.914	433.337	433.301	572.288	505.13	515.958	336.238	15747.2	13931.5	16880.2	16420	18174.4	11529	14096.6	17119.7	20029
	M754T6_1	5.09883	753.528	5.94911	9.46694e-06	2927.71	940.344	14927.9	4262.4	1920.97	3870.57	4813.24	3133.79	2800.54	1896.85	2917.37	2247.5	2748.5	5318.22	17222.2	21469.2	14605	16114.2	15853.2	13464.6	15562.9	14741.5
	M971T6_2	24.4393	970.726	5.95403	9.57561e-06	162.17	133.85	3963.31	1433.15	480.3	205.375	138.363	219.899	140.728	81.5255	64.4603	45.2055	83.6703	1755.47	2474.54	6937.98	3874.09	4542.2	3890.24	4153.29	3796.85	4245.16
	M520T7_2	7.75009	520.351	6.54876	9.59533e-06	2401.35	797.925	18610.7	2881.13	1535.22	2283.74	1922.21	3647.39	3154.1	3456.65	1941.62	1923.61	1747.6	12374.6	20446	21934.9	21188	17059.9	17054.5	19264.4	19699	18474.7
	M490T30_1	12.1537	490.335	29.61	9.71023e-06	16375.3	1769.67	1347.35	214.526	18260	15589.6	15506.8	15159.6	17458.1	19139.2	16767	16230.9	13266.2	1654.87	1138.18	1373.04	968.076	1342.99	1226.19	1567.04	1496.46	1359.31
	M714T27	8.61509	714.407	26.5091	9.8533e-06	619.672	137.795	5338.54	1874.92	610.493	573.5	823.645	767.858	697.498	475.455	391.296	678.256	559.052	986.001	6276.64	7893.69	5982.12	5590.83	5295.46	5373.77	4521.69	6126.61
	M650T6_5	51.101	650.498	6.37243	9.88373e-06	2816.62	3137.57	143932	21730.2	9344.53	6464.38	3476.73	2515.27	960.889	750.454	508.321	617.079	711.94	91227.2	142976	169966	151849	152532	146807	154378	148512	137141
	M637T9_2	19.1043	637.415	8.97072	9.9371e-06	1916.36	211.902	36610.6	14421.2	1615.56	2180.98	1985.14	2225.99	1818.79	1632.94	1959.52	1970.68	1857.61	2018.2	52300.9	50007.3	35468.7	38654.1	34072	36103.2	40579.3	40291.6
	M748T6_6	172.725	748.488	5.88943	9.96812e-06	642.171	141.666	110919	34663.4	722.546	612.674	681.432	906.289	612.667	697.347	434.353	456.089	656.141	30616.2	129237	160806	123902	120255	112403	104021	111880	105154
	M792T6_4	11.3487	791.741	6.38922	9.97078e-06	403.089	128.708	4574.53	1039.37	395.694	559.506	415.525	613.488	204.117	303.069	424.041	288.546	423.815	6475.42	2653.25	3874.38	4426.14	5154.29	4057.05	4867.5	4874.34	4788.43
	M649T6_4	61.0966	649.492	6.3738	1.00979e-05	10418.1	11235.8	636512	91793.6	30346.2	27391.7	15073.9	6631.54	4099.38	3510.62	2561.16	1852.88	2295.91	415746	618826	746729	649881	684756	651158	656627	688341	616543
	M688T6_1	8.92432	687.523	5.95707	1.02832e-05	10910.8	3539.85	97371.5	8399.12	3959.23	15501.4	14369.6	13142.7	9896.96	8388.27	12794.3	9190.21	10954.4	95521.4	80079.4	100233	109959	102553	95812.3	92891.2	103864	95429.3
	M698T6_4	105.058	698.47	5.93363	1.05729e-05	1650.25	735.181	173372	57716	1269.21	1228.43	453.42	2888.51	1408.02	2589.32	1769.08	1821.86	1424.37	45933	221034	258247	190625	185847	173318	157948	168926	158472
	M831T6_2	18.3605	830.678	5.81817	1.05952e-05	140.589	85.2582	2581.29	772.064	181.598	190.014	94.8085	145.121	144.406	45.0215	54.3054	88.7876	321.24	1576.33	2148.19	3492.55	3774.47	2315.76	1946.02	2023.2	3307.33	2647.75
	M512T32	4.31625	512.341	32.287	1.06884e-05	5619.42	1231.4	24254.8	4938.83	3471.13	7097.81	6220	6293.74	6236.5	4524.5	4344.73	5622.37	6764.04	21062.2	30364.5	24265.9	16707.3	31547.7	25517.2	20892.9	20474.8	27460.8
	M863T5	6.15922	863.427	5.21062	1.07843e-05	163.667	75.2674	1008.06	208.921	299.129	114.808	193.286	62.8597	130.176	159.778	236.62	191.962	84.386	665.282	1216.73	1227.38	1223.87	972.872	722.096	981.768	965.372	1097.19
	M481T17_4	64.1397	481.431	17.052	1.07899e-05	1607.84	423.787	103126	19979.7	1308.71	2197.8	2067.42	1859	1462.75	1631.25	1845.07	1156.69	941.858	138213	66818.5	92951.7	102882	105946	89612.3	100515	111593	119604
	M459T17_2	3.12974	459.329	17.0838	1.08952e-05	925.08	114.519	2895.26	440.866	873.762	1045.11	1020.96	1013.85	841.565	780.884	1047.63	758.684	943.274	2210.13	3089.06	3298.07	3423.19	3100.6	2541.58	2579.99	2495.01	3319.67
	M756T10	8.12616	756.428	10.0607	1.10648e-05	407.461	96.3884	3311.09	1237.29	549.515	342.755	257.555	408.876	408.706	517.112	490.018	322.167	370.443	763.51	5369.38	4401.08	2930.16	3249.96	3626.53	3076.82	3205.38	3177
	M561T23_1	12.9957	561.254	22.7187	1.14272e-05	3484.31	986.966	45281	5592.03	2124.83	4426.97	4495.73	3219.01	3306.78	2897.99	5161.65	2834.42	2891.39	39078.8	39974.3	53861.6	37261.6	43930.1	48488.9	46699.3	48106.6	50127.7
	M403T20_2	5.09143	403.248	20.1202	1.1524e-05	65294.2	20820.6	12824.3	3283.62	49599.9	88065.6	64525.6	75032.1	28833.1	95976.7	75059.8	59797.4	50758	20178.7	9601.67	11994.7	12581.9	12077.3	16019.1	11300.8	10923.4	10741.5
	M1020T6_2	28.7798	1019.72	5.79678	1.19656e-05	63.1229	22.0742	1816.66	659.642	94.1447	77.4801	49.0831	88.5877	44.0694	31.0902	45.3332	61.8901	76.4271	3009.65	1236.33	1536.12	1117.23	1935.9	2045.77	1337.91	2671.05	1460
	M724T6_3	5.40052	724.485	5.9422	1.2262e-05	3081.77	1264.03	16643.2	3517.01	2669.18	618.385	3514.04	5144.15	3437.67	3012.56	3334.27	3976.42	2029.27	13203.3	17902	18794.5	23391.6	13294.2	14434.4	12713.7	18039.9	18014.9
	M492T35	2.42644	492.268	35.2588	1.24886e-05	1240.66	107.974	3010.38	906.23	1186.74	1401.06	1337.12	1296.83	1143.96	1358.57	1152.88	1180.92	1107.83	4623.31	1759.31	2432.58	2990.68	3259.46	2731.74	2286.76	4181.87	2827.75
	M792T6_3	12.513	791.588	5.83432	1.26176e-05	266.581	96.9677	3335.73	649.573	279.433	234.901	212.548	334.388	271.921	121.131	293.177	188.725	463.006	4368.4	2105.26	3200.79	3401.39	3961.36	3332.14	2746.37	3509.25	3396.65
	M787T11	8.1579	786.571	10.686	1.27415e-05	31662.2	10903	3881.17	1197.72	22205.4	39979.5	38841.4	43950.2	33630.4	14059.9	27319.3	21175.3	43798.9	1397.75	3530.79	5142.21	3223.9	3807.97	4304.45	5050.37	5061.11	3412.01
	M758T25	5.22286	757.528	24.6674	1.2833e-05	1657.88	333.85	8658.9	745.591	1093.52	2074.84	1936.76	1895.05	1678.14	1162.48	1717.43	1595.4	1767.33	8736.02	7585.52	8849.79	8553.42	8435.56	8200.5	9910.48	8005.67	9653.09
	M941T6_1	2048.11	940.547	5.84613	1.28585e-05	91.5936	27.5534	187594	70519.8	87.7433	123.938	96.1821	122.985	62.1448	37.4232	96.1422	105.104	92.6793	324116	56621.8	147165	182194	214226	161798	189771	217521	194929
	M949T24_2	3.87347	948.607	23.6214	1.28766e-05	11479.6	2539.84	2963.65	854.32	8624.59	13819.7	13734.1	15276.4	11446.2	7454.06	11602.3	11379	9980.03	1669.64	4649.52	2210.1	2727.3	3045.39	2917.82	3753.71	2990.41	2708.92
	M757T25	7.21032	756.526	24.6687	1.29985e-05	2548.93	445.664	18378.6	1778.28	1639.76	2614.91	2851.05	2970.62	2315.22	2289.96	3122.12	2706.03	2430.7	19810.4	14667.3	17247.8	19686.2	18767.5	17413.7	20339.4	17931	19544.2
	M1087T46_1	4.99312	1086.57	46.4445	1.35311e-05	533.765	154.235	2665.15	1386.2	686	653.752	719.122	499.227	486.426	309.688	564.765	595.909	288.998	453.936	4173.92	3205.18	3442.36	3932.01	653.832	1831.57	2645.88	3647.69
	M749T6_5	142.127	749.486	5.88567	1.39661e-05	755.416	382.88	107365	34701.2	851.908	251.02	327.178	1344.56	912.904	628.635	465.97	1259.32	757.248	29738.9	123791	160365	125673	113918	107088	100075	108115	97521.9
	M1055T24	18.2873	1054.73	23.5577	1.43504e-05	333.597	153.109	6100.58	942.921	363.997	377.501	489.804	631.057	334.762	184.946	183.28	236.133	200.888	4323.34	6341.25	6811.96	5706.11	6832.27	5295.59	5541.1	6920.78	7132.81
	M229T6	2.34711	229.204	6.03095	1.43589e-05	770.746	111.754	1809.03	652.605	698.221	872.844	820.082	828.691	855.49	591.054	915.745	692.676	661.91	2653.2	1843.34	766.723	1923.9	2476.92	965.145	2409.92	1664.55	1577.55
	M474T17	31.8332	474.306	16.8994	1.46656e-05	3924.48	879.131	124929	41790.3	3033.94	4554.05	5669.91	3435.71	3744.91	3101.01	4677.6	3827.77	3275.45	35295.7	181160	170540	122050	118037	106072	121609	128562	141035
	M488T30	6.7189	488.319	29.6368	1.473e-05	5997.43	594.329	892.62	143.446	5959.89	6867.86	6135.55	5642.62	6857.58	5625.41	5772.23	6108.44	5007.23	736.723	925.253	1144.73	894.164	829.004	815.45	711.719	902.665	1073.88
	M790T6_1	14.9488	789.529	6.01397	1.48454e-05	907.104	176.806	13560.2	1478.03	728.063	855.181	1107.78	1219.33	745.609	747.435	862.709	1050.24	847.595	13691.9	10291.9	14600.5	12663.7	14130.9	13053	13585.1	14798.8	15225.7
	M769T6_2	4.93898	768.592	5.86235	1.51994e-05	459.787	166.626	2270.88	706.784	345.404	725.88	363.37	428.562	356.259	243.436	644.956	392.595	637.62	3683.27	937.925	1995.26	2134.93	2244.56	2454.26	2341.9	2529.66	2116.15
	M803T12_2	61.9554	803.459	12.3885	1.52119e-05	1669.59	406.53	103440	58186.7	1346.55	1108.02	1539.54	2344.84	1495.06	2038.68	2117.33	1427.32	1608.94	7531.16	88713.4	207190	119050	122095	92895.5	120430	138212	34843
	M998T24	41.3564	997.529	24.347	1.55919e-05	824.598	424.413	34102.4	7505.22	1841.83	884.689	921.578	838.947	767.166	721.771	569.543	524.785	351.077	32268.9	31215.2	30896.3	35108	21343.8	49495.2	36910.1	31764.7	37919.5
	M391T18_1	8.6447	391.172	18.0923	1.5683e-05	1430.03	456.714	12362.2	3293.53	1675.54	2417.81	1446.85	1535.49	1456.83	1368.04	972.753	1131.14	865.845	4934.21	17561.5	12908.1	12358.5	12721.8	11637	12042	12956.1	14140.6
	M1072T26_2	7.07932	1071.74	25.512	1.57828e-05	569.975	100.167	4035.04	902.358	538.855	589.459	751.8	693.981	610.055	469.467	475.476	491.812	508.871	1792.63	4701.02	4819.07	4239.93	4057.77	4085.74	4606.54	4170.69	3841.95
	M453T7_2	12.1967	453.246	7.32822	1.57903e-05	5640.3	4392.4	68793.2	29765.5	2149.54	14705.8	4493.29	2819.06	8252.91	10014	2751.09	2529.71	3047.3	6333.45	97082	97110.7	70817.6	80302.5	67909.9	51717.1	97414.1	50451.6
	M628T23_1	3.62407	628.183	23.2503	1.58479e-05	332.531	90.068	1205.11	329.552	319.003	217.295	389.272	498.763	249.83	411.267	358.12	284.126	265.104	547.225	1449.7	1656.35	908.593	1433.01	1142.15	1206.12	1140.85	1362.03
	M545T45	10.4949	545.312	44.6388	1.58906e-05	1088.07	196.504	11419.2	1416.73	1364.4	1283.68	1177.94	1211.01	926.995	881.435	1055.05	1120.77	771.374	12090	12170.1	10928.1	11159.8	14022.9	10566.3	9059.58	10477.6	12298.8
	M750T6_3	58.2823	750.488	5.88943	1.60997e-05	762.17	327.511	44421	13738.8	690.894	1385.87	231.626	669.867	971.458	496.056	832.718	627.998	953.045	12585.9	52024.3	63210.4	52208.5	46125	45558.4	40876.8	45465.8	41733.9
	M943T6_4	2.63047	943.212	6.41329	1.63095e-05	2040.33	775.224	775.652	144.595	1017.32	2453.02	2453.53	3088.31	1316.13	1892.8	1196.84	1884.87	3060.15	486.429	941.448	694.176	866.738	659.995	832.499	931.921	787.521	780.142
	M952T24_1	142.812	951.591	24.2445	1.64396e-05	1835.33	668.282	262108	26155.1	2931.56	2927.05	1821.59	1910.16	1287.92	1118.97	1497.19	1375.99	1647.53	219599	270706	281355	244528	257335	238132	256521	289608	301187
	M510T17_1	12.0899	510.283	16.9347	1.6442e-05	1494.07	751.463	18063.1	6435.78	1229.4	1273.82	3467.32	1182.02	1129.25	1124.03	1280.04	1562.39	1198.38	3775.59	26846.9	23386.1	19147.5	16108.4	15773.9	16924.7	20594.1	20010.7
	M697T6_4	74.7807	697.466	5.93842	1.6468e-05	5410.72	2707.05	404618	138379	4134.4	7410.49	7050.87	1251.67	5940.49	884.849	7785.22	6499.39	7739.12	97643.8	517970	603322	459695	428588	407266	367975	393862	365238
	M843T17_1	7.99531	842.522	17.2158	1.6617e-05	789.779	378.61	6314.53	2693	1593.76	699.538	657.501	387.831	857.681	732.355	687.236	1127.45	364.656	796.556	10904	6125.94	6675.02	5662.24	7588.56	5160.74	5926.58	7991.09
	M597T17	64.8669	597.342	16.9398	1.67779e-05	498.42	117.163	32331	8667.44	685.789	595.441	469.445	568.784	297.272	362.773	522.17	491.434	492.67	11166.6	34773.6	43231.1	33629.7	36281.3	31229.1	31681	34548.6	34437.7
	M545T21	3970.08	545.258	20.58	1.68616e-05	4588.14	4449.29	1.82153e+07	5.82428e+06	14719.7	8351.16	5353.03	2881.12	3502.41	2726.98	1070.94	1342.59	1345.4	1.54147e+07	2.19554e+07	2.17534e+07	2.41593e+07	1.78837e+07	1.06033e+07	1.09912e+07	1.42559e+07	2.69206e+07
	M980T26	35.406	979.503	26.4374	1.69216e-05	627.589	129.013	22220.4	5040.89	756.731	713.053	825.51	628.383	547.253	549.565	675.092	407.589	545.12	14195.9	16226.3	30988	20291.2	26171.3	23494.8	24467	22225	21924.4
	M888T20_2	274.421	887.54	20.4475	1.72375e-05	356.063	136.675	97711.2	28337	567.055	413.754	399.525	314.514	458.012	434.038	158.857	301.974	156.838	118969	99258.8	84100.1	32819.4	103361	133052	113204	102425	92212
	M835T10_1	5.80857	834.573	9.7925	1.74332e-05	9393.24	5669.79	1617.13	681.916	5172.84	8941.18	13333.7	18763.2	7629.01	2041.08	3846.91	8548.5	16262.8	870.918	679.338	1574.71	2021.21	2401.81	1677.37	815.506	2395.84	2117.5
	M335T6	2.83479	335.298	6.03213	1.80855e-05	2518.5	670.728	888.426	177.055	1005.95	3276.98	3219.48	2788.76	2374.87	2312.44	2543.03	2798.31	2346.71	658.188	785.717	873.66	991.622	1152.81	840.49	701.678	1147.85	843.822
	M546T21_3	2348.6	546.262	20.5515	1.81138e-05	2184.4	1029.37	5.13027e+06	1.80788e+06	4308.91	2851.63	2042.99	2483.31	2664.79	1476.26	905.475	1451.72	1474.48	4.17377e+06	6.24994e+06	6.21872e+06	6.78937e+06	4.85791e+06	2.86092e+06	2.99953e+06	3.92242e+06	8.09985e+06
	M821T20_1	666.235	820.538	19.711	1.81879e-05	94.6726	102.007	63074.3	30080.3	289.367	0	85.027	0	167.36	54.9706	0	195.927	59.4023	15467.2	51771.4	129076	52773.4	78994	66149.9	60094.3	60437.3	52905.4
	M1002T6_1	30.2725	1001.55	5.90004	1.8453e-05	137.042	48.407	4148.61	2624.35	235.18	168.838	148.798	149.42	129.609	86.3987	87.4838	85.0291	142.623	10093	1805.73	1121.36	3161.01	5354.94	2933.21	3517.05	4324.56	5026.63
	M781T6_2	7.49648	780.605	6.00558	1.85293e-05	530.37	158.974	3975.91	1515.23	504.552	382.344	383.622	624.559	506.301	394.657	649.888	463.25	864.153	6896.66	1466.08	3214.49	3029.41	4439.75	4045.28	3230.2	5001.17	4460.13
	M982T7	6.27435	981.703	6.50123	1.86421e-05	277.332	117.881	1740.08	511.734	313.125	271.957	515.99	332.157	141.813	186.239	202.228	173.116	359.362	2018.73	821.854	2130.85	2266.54	2108.48	987.313	1924.96	1652.45	1749.53
	M1082T28_2	4.16188	1082.45	28.1423	1.86429e-05	334.434	37.4831	1391.87	488.057	363.98	336.362	314.774	302.632	312.409	335.635	387.909	380.728	275.476	456.412	1545.02	2114.94	1665.28	1309.27	1451.18	1234.57	1807.43	942.753
	M491T7_5	3.09416	491.445	6.50363	1.8662e-05	1331.86	320.188	430.445	101.206	952.01	1796.44	1264.39	1493.84	1221.97	1379.07	1770.96	1238.12	869.96	323.469	506.766	279.973	415.972	452.475	464.006	622.552	435.599	373.192
	M693T6_3	2.21582	692.622	6.17838	1.88244e-05	3114.58	995.634	6901.34	2447.06	1504.3	4655.66	3651.07	3628.8	3897.71	2269.62	3090.05	2083.2	3250.79	11606.8	3741.71	5207.89	8932.23	7323.59	4324.28	6144.13	6757.79	8073.57
	M531T16	6.06231	531.298	15.7458	1.90058e-05	2420.12	468.473	14671.5	6384.42	2071.71	3160.94	3085.09	2439.89	2305.27	2286.32	2590.64	2125.29	1715.94	5107.78	12259.9	29341.1	15590	14401.6	13615.4	13111.3	12201.4	16415.1
	M953T24_1	91.7576	952.595	24.2445	1.90283e-05	1480.01	322.211	135802	13062.7	1945.02	1874.33	1499.54	1648.87	1312.44	1025.61	1515.77	1039.96	1458.53	114163	140324	144158	127436	133285	122526	135680	150324	154323
	M164T20_2	7.46947	164.154	20.445	1.90527e-05	205.523	66.4325	1535.15	308.569	250.756	165.392	237.252	309.031	197.982	139.131	226.629	86.9678	236.565	2001.69	971.929	1330.31	1375.45	1726.28	1773.06	1419.32	1753.85	1464.44
	M1051T6_1	35.2129	1050.61	5.82503	1.91107e-05	35.4276	62.4171	1247.51	437.396	198.812	38.1487	20.8131	22.7747	20.257	3.37535	0	6.77405	7.89378	2145.77	601.041	1195.04	1277.5	1363.88	1156.25	946.378	1577.8	963.909
	M548T44	33.4451	548.326	44.4622	1.98375e-05	1031.51	145.119	34498.9	4855	1099.55	1123.05	1071.72	1168.39	1059.97	1207.51	790.609	892.248	870.56	30215.4	34355.6	31189.5	33126.7	41501.1	35932.7	27495	34611.6	42062.7
	M747T6_4	198.263	747.484	5.8939	2.03897e-05	1137.23	563.103	225470	74616.3	1047.25	1128.19	165.006	902.408	1720.47	600.636	2041.65	1217.11	1412.33	58847.1	269570	336172	264494	239482	227476	205206	223487	204492
	M732T25_2	8.1434	732.484	25.2717	2.05739e-05	1491.41	286.129	12145.2	1305.93	1699.14	1717.42	1847.71	1530.65	1287.41	1357.64	1768.26	1085.93	1128.55	11646.3	9879.38	12272.6	12213.3	13375.4	12294.2	13922	10552.6	13150.6
	M368T19_2	4.28036	368.322	18.8888	2.10941e-05	4407.52	1779.88	18865.8	9768.23	940.316	6450.01	3990.2	5155.81	4605.6	4014.72	7046.17	4150.16	3314.71	876.223	19089.6	39753.6	17716.4	17590.2	18918	18678.1	18248.2	18921.6
	M477T30_2	12.3148	477.322	29.8807	2.14726e-05	27259.9	3245.42	2213.58	711.409	23387.8	32722.7	31946.4	26434.8	23806.8	26845.4	27282.2	27759.3	25153.4	2692.19	1719.83	2721.91	961.335	2486.26	2639.8	1256.62	2548.35	2895.91
	M791T6_4	13.5299	790.737	6.40203	2.15737e-05	605.371	219.561	8190.63	2349.68	505.383	968.096	875.098	683.252	513.449	233.913	468.305	602.218	598.624	12703.4	4237.11	6236.13	6934.68	9051.71	8152.87	8158.25	9508.82	8732.71
	M358T20_1	6.59349	358.215	20.0263	2.17963e-05	13840.1	6560.41	91254.6	18346.7	8337.91	22888.1	23671.2	19558.8	13553.2	7402.86	9489.38	7571.16	12088.3	57096.5	111843	95093.6	91204.9	102059	76830.1	97211.4	76275.8	113678
	M711T29_3	12.6479	711.334	28.9937	2.18973e-05	443.445	84.9557	5608.63	1250.23	531.178	392.39	355.464	521.061	443.068	506.346	354.861	547.883	338.755	8200.33	3562.88	6400.2	5810.93	4803.44	5375.05	5562.49	5632.75	5129.6
	M1248T18	191.038	1248.25	18.2972	2.20424e-05	437.891	298.347	83653.7	20365	1065.61	759.946	467.826	406.623	307.485	353.537	246.135	215.526	118.326	77413.4	58344.6	94419.9	103394	68838.4	83125.6	96283.1	115083	55981.6
	M739T6_7	6.02554	739.493	6.05287	2.20694e-05	3597.06	1310.46	21674.2	3300.51	2548	5340.04	4470.8	1400.01	3059.16	2454.54	4467.74	3759.26	4873.98	20104.6	17301.9	25710.2	19368.6	26249.6	18656.7	20011	24791	22874.3
	M777T6_4	3.29759	776.716	6.37517	2.25719e-05	347.727	52.0093	1146.66	232.772	385.36	292.679	457.984	357.58	321.161	299.132	368.341	311.648	335.659	1412.59	990.906	1037.78	1385.73	893.571	996.267	1170.65	922.506	1509.96
	M1060T27	20.028	1059.65	26.5455	2.25855e-05	1249.51	244.144	25025.3	6383.36	1032.36	1539.2	1642.81	1458.1	1267.52	968.132	1023.91	1154.94	1158.66	11962	24616.1	32250	20002.4	33409	25366.4	26345.3	24082.8	27193.6
	M711T6_1	27.1522	710.528	5.93363	2.28911e-05	2154.56	936.254	58501	9901.25	1552.43	2680.04	1610.89	2615.02	1547.01	4348.47	1690.37	1621.17	1725.67	77610.1	42491.5	58022.4	56720.7	54610.2	50209.4	59459.2	66910	60475.6
	M783T6_1	20.0849	782.564	5.83393	2.30573e-05	142.654	52.7565	2865.18	744.554	192.165	75.9455	116.623	209.053	100.441	84.022	125.536	201.728	178.371	1126.06	3046.18	3702.65	3064.54	2865.46	2996.94	3042.85	3502.59	2439.39
	M352T20_2	25.7596	352.261	19.5423	2.30931e-05	3595.11	956.851	92608.6	20926.6	2366.13	3995.19	3534.08	5020.57	4907.2	3433.14	3803.66	2519.3	2776.74	54605.9	125853	102391	116163	96522.9	82588.2	82558.3	88589.8	84205.7
	M1132T6	24.2368	1131.67	5.8295	2.31436e-05	41.5759	26.9663	1007.67	333.464	85.881	46.1805	11.2887	81.1035	18.2423	21.4615	21.9788	46.0861	41.9604	1569.78	421.097	905.847	784.283	1311.81	796.228	1026.99	1168.15	1084.83
	M524T18_3	3.52198	524.382	18.1331	2.33681e-05	635.659	141.522	2238.78	839.445	505.548	739.135	860.107	709.275	598.459	591.587	744.66	577.841	394.319	684.336	3772.42	2547.85	2183.22	2632.24	1562.18	2497.72	2320.26	1948.77
	M803T24_1	6.90668	802.565	24.3572	2.36124e-05	3064.5	1103.48	21165.5	8965.05	2086.47	2842.1	3513.51	2277.59	1937.82	2050.53	5012.26	3527.23	4333	14830.7	40100.3	8411.74	26857.3	19086.2	15117.4	21875.8	20359.7	23850.7
	M352T20_3	3.01823	352.282	19.7922	2.36718e-05	2590.12	671.851	7817.58	1495.52	1365.33	3429.04	3280.58	2637.66	3057.44	2476.05	2949.02	2029.36	2086.59	9249.98	9148.75	6223.64	8236.78	8429.47	5930.09	9108.72	8508.96	5521.84
	M351T20_2	86.1013	351.258	19.5643	2.37398e-05	4845.29	1569.77	417186	102593	1722.38	5217.41	4676.27	4912.89	6307.93	7407.05	5031.65	3911.19	4420.85	216606	559231	479399	541750	417648	386074	375902	397672	380388
	M1047T24_3	6.37459	1046.75	23.8105	2.40477e-05	536.021	143.79	3416.91	1005.63	600.676	666.671	653.104	747.354	571.021	457.73	347.219	401.652	378.765	1276.24	4731.79	4020.95	3357.1	3917.17	2601.12	3208.33	3568.13	4071.41
	M554T18	3.1164	554.318	17.8935	2.41476e-05	951.744	217.231	2966.02	745.783	803.469	1117.54	884.014	1034.41	955.821	1316.57	1088.1	783.737	582.035	1488.36	3533.24	4099.65	2481.38	3279.92	3014.14	2471.94	3194	3131.53
	M247T16_2	2.11755	246.943	15.6835	2.41694e-05	22161.1	4999.27	10465.4	4289.23	25854.4	22197.9	20309.8	27137.5	18644.5	20583.6	29762	22044	12916.4	453.614	15703.6	13050.8	13267.2	8894.99	9587.64	10669.4	11707.1	10854.7
	M1334T18_2	14.1859	1333.98	18.137	2.4699e-05	303.807	443.505	4309.76	578.764	1465.92	338.688	188.401	136.032	165.319	131.881	165.825	117.49	24.707	3182.42	5183.04	4523.79	3725.32	4520.85	4652.22	4099.1	4370.02	4531.09
	M908T6_1	41.7397	907.538	5.9391	2.47638e-05	73.231	36.1027	3056.64	1638.49	63.6698	43.592	66.6474	159.317	55.9184	37.6848	65.4546	74.1043	92.6908	6450.79	1363.58	630.049	2600.17	2884.84	3739.29	3382.94	2821.4	3636.72
	M538T6_5	6.68386	538.475	6.01227	2.5223e-05	5311.65	1601.18	794.698	102.343	1960.22	6356.58	6471.87	4927.75	7196.47	4096.52	6432.89	5612.87	4749.71	602.925	723.042	803.918	840.711	726.733	799.836	930.704	801.291	923.121
	M721T6_5	87.8401	721.474	5.9177	2.52765e-05	340.676	487.438	29925	9605.72	1332.6	82.009	94.8836	99.6007	230.799	50.6989	133.295	1034.49	7.70603	11780.6	37491.9	48049.9	31104.6	29411.2	27889.2	26335	29383.7	27878.7
	M275T19	11.1719	275.204	18.9798	2.52912e-05	3.16131e+06	1.06933e+06	3.53177e+07	4.19001e+06	1.44428e+06	3.59578e+06	3.35137e+06	2.77242e+06	2.20441e+06	2.4563e+06	5.04713e+06	3.96859e+06	3.61148e+06	2.49719e+07	3.72827e+07	3.71999e+07	3.84327e+07	3.86961e+07	3.63634e+07	3.40044e+07	3.64635e+07	3.44447e+07
	M790T6_3	13.074	789.576	5.83822	2.5445e-05	228.42	119.332	2986.37	479.115	281.932	122.201	179.167	269.529	231.657	118.499	109.882	251.883	491.03	3600.94	2142.57	2975.06	3132.3	2806.79	2539.41	3094.82	3675.99	2909.47
	M903T8	5.86107	903.457	8.21397	2.59983e-05	413.317	119.748	2422.48	483.915	546.462	307.347	448.183	603.811	359.52	440.815	417.994	203.196	392.529	1808.84	2169.12	3341.57	2729.34	1921.83	2159.61	2388.51	2445.93	2837.58
	M623T17_1	5.45831	623.357	16.6719	2.63933e-05	892.242	89.5094	4870.13	1726.89	822.051	943.794	946.719	1024.68	877.937	965.67	846.577	878.213	724.535	1627.16	5361.37	6553.18	6508.63	3856.99	4747.85	3270.6	6857.63	5047.75
	M1003T6	26.5515	1002.54	5.88838	2.6474e-05	102.408	65.6426	2719.07	1218.19	248.48	118.52	33.8121	65.9981	55.6373	49.2211	108.278	97.2798	144.441	4871.94	1358.58	1403.14	2631.91	3485.39	2715.08	3541.95	1255.17	3208.49
	M625T6_2	5.17872	624.558	6.0258	2.67325e-05	1404.04	544.267	7271.14	1768.57	889.054	1737.72	966.593	1716.42	1581.82	2472.84	1107.71	1425.1	739.12	11215.4	4596.66	6404.19	7478.39	7662.93	6544.33	6805.42	6818	7914.97
	M1173T26	9.49459	1172.83	26.0788	2.6757e-05	589.912	151.864	5600.98	973.53	850.394	614.412	641.486	539.152	723.582	640.848	515.123	449.132	335.08	5285.34	4473.05	5784.81	5585.34	6954.09	4618.61	4463.19	6621	6623.35
	M675T6_4	63.6195	675.361	6.34092	2.68938e-05	1244.16	434.341	79153	17003	366.419	936.944	1357.84	1863.73	1357.42	1538.99	1571.23	1121.4	1083.49	120559	59970.2	76709	81225.3	71724.1	67209.2	74780.1	80926.1	79274.1
	M697T7_2	23.5125	697.325	6.68706	2.75348e-05	485.712	147.564	11420.3	4626.86	450.284	571.13	359.699	270.108	549.122	778.451	377.456	528.694	486.462	1831.21	13390.2	17015.9	9883.37	12032.9	15325.9	8435.06	15187.4	9680.51
	M547T23_1	126.114	547.268	23.3235	2.77652e-05	1412.61	878.84	178150	61948.3	3594.76	1777.65	1249.41	1301.74	1051.73	1295.62	849.497	907.939	685.151	45292.3	227231	258835	187818	183981	121589	191605	184792	202209
	M324T21	5.1769	324.194	20.8313	2.8213e-05	22776.2	15479.3	4399.59	1403.01	22004.1	40069.2	3253.15	38814.2	2864.61	30296.3	35070.8	28368.7	4244.99	4240.94	4265.75	7914.59	4114.15	4449.32	3898.49	2807.95	3750.99	4154.12
	M276T19	12.2722	276.208	18.9798	2.85025e-05	553882	180438	6.79735e+06	837764	261721	629569	582305	486559	391928	442527	872488	689167	628674	4.73156e+06	7.16867e+06	7.16662e+06	7.42842e+06	7.48844e+06	7.01991e+06	6.54827e+06	7.0185e+06	6.60574e+06
	M546T46	11.3123	546.326	45.8913	2.86444e-05	1074.41	218.211	12154.1	5829.46	1217.24	1310.06	1067.72	1439.51	847.659	1088.93	877.495	1027.96	793.171	14630.1	10242.5	9264.1	20173.5	8963.09	6750.82	7531.7	8831.63	22999.8
	M992T24	47.4683	991.527	24.0168	2.88183e-05	371.979	136.294	17657.2	5219.53	451.297	329.747	405.157	585.688	497.079	407.345	298.599	222.724	150.174	15927.3	12351	26840.7	9471.87	22195.5	16465	20066.7	19748	15848.9
	M547T44	26.1332	547.328	44.4512	2.92241e-05	950.489	202.092	24839.3	2868.12	1227.9	1133.8	1062.98	1181.68	836.235	887.257	772.993	709.753	741.794	21032.6	25711.3	22368.9	25021.7	31317	24343.6	23546.6	24658.3	25554
	M758T26	7.05396	758.332	26.2927	2.93105e-05	355.294	59.4709	2506.23	1057.2	387.918	415.051	380.795	348.016	407.787	375.635	341.924	320.989	219.534	448.397	4048.46	3257.91	1936.88	2417.6	3504.88	1903.23	2706.41	2332.3
	M1199T19_2	36.6909	1199.23	18.9457	2.94437e-05	630.263	720.985	23124.9	3874.71	2522.88	636.88	449.888	355.872	376.196	520.925	311.789	248.433	249.507	16183.5	20924.2	29120.7	23948.3	23071	19367.8	24596.4	26740.7	24171.6
	M864T30	5.74055	863.586	30.1228	2.96021e-05	589.687	131.013	3385.13	1017.29	544.594	551.218	587.246	872.042	631.764	511.441	422.893	688.742	497.239	5152.22	2781.73	1916.4	2566.4	4376.49	2768.73	3256.43	4140.61	3507.12
	M1174T20	44.1298	1174.23	19.841	2.97462e-05	695.156	793.725	30677.1	5524.38	2699.57	1043.87	579.379	368.476	238.503	246.297	497.833	343.061	239.421	17242	32759.7	34038.9	33873	33258.4	27225.2	31144.9	34932.9	31619
	M273T17	5.80213	273.189	16.6186	2.99133e-05	2034.44	647.191	11804.1	4487.99	2810.63	3221.24	2142	2243.25	1943.28	1451.01	1603.46	1622.82	1272.31	4198.82	20796.3	8873.13	13868.3	11124.7	10506	10177.6	13208.4	13483.5
	M555T6_3	16.0403	555.414	6.08263	3.00088e-05	111.216	118.464	1783.94	328.565	279.804	97.6837	111.103	133.422	319.501	0	0	0	59.4334	1552.39	2231.43	1698.57	1809.84	2203.82	1590.26	1181.01	1883.63	1904.55
	M765T32	61.0544	765.272	31.7457	3.04351e-05	459.412	161.348	28049.1	12318.8	420.648	644.178	492.865	797.743	329.776	345.58	363.194	403.202	337.521	1031.97	39086.7	41271.2	33397.2	24871.7	20863.6	24059.2	36381.3	31479.1
	M1364T43_2	11.0113	1364.03	42.6983	3.05e-05	536.516	229.043	5907.71	2620.91	593.556	442.716	712.809	251.131	489.001	435.294	949.578	706.372	248.186	7212.83	3801.93	8067.42	4978.75	7935.22	4616.37	6178.3	922.877	9455.71
	M479T17_5	26.6761	479.415	17.3523	3.07893e-05	1221.67	216.643	32589.3	12456.1	1140.86	1530.91	1366.19	1025.63	1105.89	1349.86	1458.12	871.667	1145.87	50522.4	10317.7	40022	40025.1	26306	22585.3	24160.3	40646	38718.8
	M500T22_2	11.0907	500.371	21.6795	3.08071e-05	489.96	75.8515	5434	3018.03	532.025	375.933	550.094	435.81	487.897	457.414	636.69	489.798	443.978	2171.54	4669.65	9783.99	640.523	9364.08	7327.18	4895.68	5237.55	4815.76
	M660T6_2	3.86694	660.499	6.08851	3.08782e-05	8728.52	2515.76	33752.7	4122.23	3434.82	11770.9	10016.5	10174.7	8581.23	6608.54	10929.3	8240.89	8799.82	36134.9	24272.4	34531.5	35851.3	35392.6	30662.4	33492.7	38374.5	35061.6
	M267T21	2.90506	267.198	21.0161	3.09382e-05	4376.75	1651.26	12714.7	9205.41	5962.3	3049.29	3033.52	3808.8	4533.3	7037.92	2126.39	6070.81	3768.38	6463.14	2712.45	29483.5	2926.76	22209.9	13296.2	7719.62	10476.8	19144.1
	M712T6_2	9.68837	711.556	6.03642	3.10692e-05	17232.1	5119.13	166951	39114.9	7721.03	22893.8	22720.7	21178.6	13738.4	12343.3	19314.5	16984.8	18193.8	260245	113341	169278	166997	159109	146743	153765	169049	164032
	M754T10	8.07389	754.427	10.0173	3.17549e-05	448.334	78.8406	3619.8	1105.07	375.185	310.891	427.451	500.04	497.566	532.483	515.315	374.113	501.96	915.75	4690.07	4496.06	3364.56	4094.64	3386.27	3876.12	3859	3895.73
	M512T20_1	13.7414	512.301	20.2371	3.20735e-05	998.748	338.847	13724.2	4399.07	721.948	977.851	1185.76	1818.18	859.544	806.453	747.918	873.166	997.915	21253.7	8184.25	8134.2	10427.2	14083.9	17943.7	15230.9	15675.8	12584.4
	M259T19_1	5.318	259.207	18.9362	3.20844e-05	788.161	94.6097	4191.44	507.71	698.14	837.06	981.493	745.969	864.886	800.79	722.59	684.799	757.725	3524.03	4391.3	4562.77	3526.95	3920.03	4345.26	3913.29	5047.11	4492.26
	M588T20_3	3.28508	588.241	19.9084	3.25472e-05	454.048	85.4286	1491.58	223.329	277.28	432.54	579.505	511.639	472.693	433.021	509.109	474.667	395.978	1094.96	1733.71	1630.35	1688.91	1747.51	1298.6	1447.28	1399.28	1383.65
	M953T25_4	12.5058	952.698	24.7393	3.25948e-05	596.111	412.417	7454.85	4416.34	573.171	1649.65	331.18	495.749	383.368	647.702	273.247	531.698	479.235	797.331	13465.1	7411.33	9162.74	4209.98	10810.7	9150.25	1351.81	10734.4
	M645T7_1	13.988	644.501	6.69442	3.26317e-05	23996.3	5720.47	335659	207528	18135.3	22951.8	23438.7	37749.2	26654.5	20533	24382	20585.1	21536.9	21925.2	771141	195907	268608	445263	378227	307837	223620	408402
	M943T6_1	93.5273	942.548	5.85363	3.26929e-05	136.631	45.6945	12778.7	6711.89	113.305	168.214	119.692	197.429	182.305	42.0629	138.399	125.946	142.327	29167.5	4820.02	7897.63	11391.7	13019.4	11310.7	12201.8	12827.4	12372.6
	M253T20_1	6.93624	253.22	19.7983	3.32598e-05	1.67184e+06	561516	1.15963e+07	1.00361e+06	819601	1.8575e+06	1.73411e+06	1.4184e+06	1.2392e+06	1.3973e+06	2.81924e+06	1.99738e+06	1.76383e+06	9.29961e+06	1.14681e+07	1.16113e+07	1.19076e+07	1.26268e+07	1.1165e+07	1.14443e+07	1.25546e+07	1.22892e+07
	M937T6_1	39.8691	936.545	5.84613	3.39111e-05	131.082	49.1015	5226.13	2617.33	148.741	75.4838	118.241	245.484	128.012	95.7071	150.427	107.115	110.53	11469.6	1973.35	3308.35	4684.55	5361.02	4195.39	5170.19	5214.32	5658.43
	M689T14	133.839	689.444	13.6741	3.42474e-05	511.936	113.825	68516.9	30907.1	692.007	398.826	495.392	415.574	457.253	536.373	669.033	564.568	378.395	1032.42	70332.8	117306	75341.5	86364.1	61613	54648.8	77729.7	72283.5
	M599T6_2	2.20796	598.535	6.05886	3.43639e-05	5098.45	1495.47	11257.2	4624.34	2511.46	6434.49	6327.6	4853.88	7103.79	3691.88	6081.56	4364.33	4517.08	22139	5645.12	7733.72	12109.7	11773.7	8759.36	10223.1	11892.3	11038.8
	M697T18_1	6.09777	696.523	18.2752	3.43891e-05	2717.89	631.117	16573.1	7389.93	2370.93	3652.91	3494.29	2698.45	3025.42	2470.53	2860.34	2271.93	1616.2	7930.99	16835.6	22860.2	18138.4	21286.8	14043.2	23187.4	2103.58	22771.5
	M254T20	6.96395	254.224	19.7983	3.44163e-05	275856	90963.2	1.92105e+06	166625	141423	297560	280635	229894	219138	213972	458497	343955	297631	1.54282e+06	1.90074e+06	1.92373e+06	1.98925e+06	2.08666e+06	1.83612e+06	1.89265e+06	2.07628e+06	2.04121e+06
	M531T6_3	3.38218	531.395	6.07782	3.44704e-05	561.107	234.68	1897.77	445.336	757.382	643.767	419.669	923.268	439.293	393.383	655.385	138.827	678.989	1711.83	1780.35	2307.15	2355.24	1325.76	1687.33	1337.5	2580.97	1993.77
	M694T6_5	38.5443	694.444	5.92953	3.46041e-05	1250.75	935.203	48209.4	14243.3	1391.67	293.782	805.987	1848.8	353.426	1204.66	621.878	1418.25	3318.32	12393.7	56023.4	63000.6	54323.2	50227.2	50015.3	48010.2	52136.4	47754.2
	M589T21_2	179.611	589.208	20.6722	3.46832e-05	1023.11	490.152	183762	102803	1887.49	1421.25	1351.41	1322.8	884.856	647.052	430.525	634.286	628.336	62271	197448	285706	374594	133444	92623.3	97499.8	162724	247546
	M476T30_2	21.6716	476.319	29.8917	3.48299e-05	98475.7	11978.6	4543.99	704.057	87155.8	115203	119492	95623.4	86730.5	92721.3	101747	99493.3	88115.4	5939.89	5129.87	4749.91	4278.09	4182.94	3455.09	4659.11	4078.6	4422.46
	M451T31	8.59222	451.271	30.8618	3.48888e-05	1901.66	733.593	16339.5	4205.44	1066.55	3588.01	2147.13	1777.21	1394.94	1324.01	2065.68	2062.35	1689.09	8643.77	20792.8	23348.5	15435.9	16343.5	14050.9	15778.9	14468.7	18192.7
	M547T22_3	319.685	547.268	22.1735	3.53131e-05	1714.08	936.922	547965	103522	3924.81	2243.61	1825.77	1633.67	1514.32	1391.73	926.715	1023.85	942.233	320684	614060	575616	631833	542546	456759	572394	661530	556263
	M344T20_2	45.7232	344.235	19.6905	3.5477e-05	4711.74	1675.03	215436	29193.7	4299.56	1690.57	5615.13	5530.13	6040.7	5290.67	2895.63	7095	3948.25	146647	209041	233321	233254	250102	213276	207084	225779	220419
	M1022T27_1	44.5598	1022.45	27.046	3.55795e-05	1089.39	253.863	48542.8	9161.03	1352.89	1417.38	1179.74	1141.6	1135.86	1147.68	979.227	874.167	575.916	41023.4	56881.7	57841.7	32167.3	45494.2	54429.3	47737	42373.8	58937.1
	M818T26_1	18.5201	817.533	26.4408	3.57712e-05	489.707	109.189	9069.4	3432.44	494.906	734.249	440.84	448.159	409.403	544.212	515.331	344.194	476.066	588.616	11543.2	12702.4	9786.93	9514.42	8297.44	10110.9	9244.98	9835.69
	M794T29_1	5.04968	793.576	29.1187	3.64623e-05	21826.1	3187.13	4322.28	1673.12	17735	25027.7	26617.9	23301.9	20261.3	18993.4	24218.9	22043.5	18235.7	335.313	5402.3	4201.01	3070.95	4978.02	5282.27	5058.07	5276.98	5295.62
	M849T29_2	3.75505	848.582	29.0838	3.65827e-05	10797.7	2117.32	2875.52	638.995	7604.98	13442.9	10936.4	13153.6	8812.24	9751.32	13023.3	11337	9117.43	3675.87	2445.19	2872.67	2250.52	2210.31	2188.38	3308.05	3821.41	3107.24
	M136T19	4.53218	136.123	19.3766	3.66683e-05	1131.2	219.882	5126.79	647.642	858.559	1372.63	1510.1	1233.08	1054.6	859.374	1192.85	1008.5	1091.09	4438.33	5920.29	3889.95	5796.02	5069.4	5214.18	4913.48	5381.75	5517.69
	M662T10	12.2258	662.417	9.9412	3.73793e-05	19815.9	3942.47	1620.82	721.108	15105.9	25977.5	21494.4	15752.8	23322.3	22173.9	21475.9	17646.4	15394.2	348.787	1145.5	1675.85	2024.58	2219.62	2756.69	996.816	1928.81	1490.74
	M970T6_1	95.8548	969.529	5.88998	3.75388e-05	227.975	163.969	21852.5	12357.4	615.446	265.634	293.558	214.099	231.224	76.5665	125.128	111.315	118.808	51572	6688.95	13578.6	18605.2	25854.8	19392.4	19880	20774	20326.9
	M782T6_1	18.0724	781.56	5.84182	3.7642e-05	356.396	124.749	6440.93	1553.09	257.989	448.443	280.441	480.808	226.844	242.32	387.214	300.727	582.778	3816.55	5551.86	8238.39	8865.38	6346.51	5503.17	5923.23	7568.63	6154.69
	M888T23	16.2753	887.539	23.0788	3.78554e-05	699.852	178.296	11390.3	4289.19	583.09	923.952	1069.98	633.755	719.734	582.879	558.228	618.958	608.094	1429.84	16633.1	14775.6	11385.6	13305	12657.9	10483.5	9806.65	12035.2
	M1019T27_1	39.4621	1018.71	26.578	3.79068e-05	311.118	98.6178	12277.4	3282.43	413.621	453.917	356.456	331.434	318.105	248.845	335.183	151.196	191.302	4282.78	14841.4	14542.4	11146	14765.8	13989.2	11976.7	12528.4	12423.6
	M1014T6_1	163.307	1013.58	5.85847	3.81597e-05	16.5597	11.8845	2704.31	1539.97	23.9048	26.5683	13.5082	3.01179	7.97899	0	17.5207	19.3338	37.2109	5680.74	579.689	1150.53	1940.86	3809.84	2359.23	3597.59	2138.6	3081.75
	M543T6_6	3.15391	543.442	6.46903	3.81773e-05	6367.31	799.088	20081.9	4937.7	5342.8	8030.14	6673.82	6327.23	7024.51	5819.53	6312.08	5847.11	5928.56	8552.2	21285.9	27356.9	22373	21103	20525.8	19704.2	20644.2	19192.5
	M621T23_1	8.72011	621.154	23.2508	3.83807e-05	359.904	54.8043	3138.4	1107.49	328.599	364.918	387.118	431.497	412.931	377.789	318.388	368.561	249.33	612.27	3642.11	4374.1	3124.53	4289.23	2611.66	3150.78	3088.96	3351.94
	M482T17_2	7.55939	482.434	17.052	3.86811e-05	4475.61	2061.87	33832.9	6768.21	3299.51	8992.29	5989.33	5281.99	4006.32	4091.83	3708.26	2166.28	2744.72	46685.3	21749.9	32356.1	31572.5	34633.5	29657	33698.8	34959.4	39183.6
	M1086T46_2	6.0206	1086.07	46.446	3.86971e-05	474.183	235.024	2854.87	1668.11	613.102	1025.19	401.364	388.63	258.543	273.082	447.473	516.234	344.031	336.058	4928.46	3318.35	4202.6	4062.11	552.554	2417.4	1793.17	4083.1
	M1149T6	41.0088	1148.78	5.86048	3.8704e-05	35.9519	22.0234	1474.35	981.801	29.2531	44.7795	26.5478	84.2169	27.9826	18.9113	10.8093	28.0536	53.0131	3758.71	216.803	731.009	1265.24	1735.89	993.122	1476.87	1494.33	1597.13
	M375T6	3.41493	375.046	5.78845	3.8721e-05	948.968	363.314	277.888	83.9231	313.513	1136.91	1414.27	1120.28	689.065	1203.26	668.589	1276.23	718.598	432.576	197.102	205.844	222.553	389.058	241.884	224.044	277.139	310.795
	M328T18	177.385	328.239	18.2373	3.9829e-05	135356	50195	2.40102e+07	3.10339e+06	103533	218827	210432	110354	84787.4	99198.5	165531	120503	105040	1.8176e+07	2.46659e+07	2.23231e+07	2.78501e+07	2.06938e+07	2.47681e+07	2.44563e+07	2.66716e+07	2.6487e+07
	M725T25_2	2.12421	725.441	25.486	3.99009e-05	1369.78	265.616	2909.69	802.676	1105.85	1783.66	1655.92	1509.67	1118.51	1225.83	1516.14	1028.41	1383.99	1805.1	4439.06	2412.01	2942.29	3511.7	2175.42	2482.61	3412.87	3006.16
	M925T6_2	16.4648	924.7	5.76173	4.00268e-05	77.2378	51.4888	1271.7	213.962	61.1794	148.106	142.054	106.548	93.4853	11.9913	58.0153	0	73.7608	1331.74	1102.8	1550.91	1405.75	1250.01	816.783	1237.34	1310.84	1439.18
	M652T6_1	27.9869	651.502	6.38353	4.03884e-05	871.605	587.478	24393.5	3879.72	1365.71	2158.03	919.842	346.036	819.103	187.26	715.095	710.916	622.461	17664.2	26260.8	31001.7	27407	25885.8	24860.9	22789.7	22466	21205.3
	M889T23	17.4596	888.544	23.038	4.0551e-05	364.209	106.851	6358.94	2350.19	281.869	382.725	238.302	591.263	457.4	309.147	345.589	375.353	296.232	1064.18	8537.9	7933.36	4711.07	8534.98	7442.07	6541.5	5888.48	6576.94
	M662T22	6.13494	662.147	21.5993	4.06578e-05	290.494	69.8722	1782.16	505.903	396.99	293.26	263.6	362.826	257.14	352.655	226.05	178.354	283.571	1395.6	1609.45	1923.43	850.316	2716.98	1951.24	1668.78	1966.87	1956.8
	M634T17	6.21743	634.32	17.0987	4.08026e-05	362.606	127.015	2254.48	500.809	392.776	241.601	262.523	514.871	331.842	606.59	274.5	254.826	383.923	1348.65	1935.85	3029.14	2394.32	2180.78	2366.07	2528	1822.43	2685.06
	M1143T26	21.496	1142.8	26.2452	4.14629e-05	499.604	146.257	10739.5	2172.62	587.343	628.955	653.786	457.658	439.831	658.775	491.927	331.258	246.901	9264.23	8315.43	11513.5	11469.5	13948.4	8505.55	9064.58	10599.6	13974.5
	M1013T24_1	157.576	1013.48	23.5538	4.15411e-05	324.987	119.055	51210.2	22864.4	509.292	414.096	439.435	368.644	321.179	290.727	173.348	164.957	243.203	10336.4	64519.9	88078.4	29963.1	68836.1	61156.7	45141.9	50405	42454.2
	M810T22	4.76764	810.019	22.1045	4.17463e-05	418.896	106.207	1997.14	453.597	510.024	526.867	337.206	390.474	526.553	520.204	386.474	334.289	237.97	1841.04	1617.83	2283.08	1064.82	2657.67	2139.28	2131.73	2224.89	2013.93
	M792T25_1	13.4361	791.535	24.991	4.23409e-05	1958.9	848.429	26320	4370.48	1664.72	2765.7	3254.71	2500.42	845.667	1812.52	2558.29	1139.54	1088.56	21168.4	33639.5	23775.8	21853	28064.1	22878.9	27855.5	25950.2	31695
	M793T29_1	8.24223	792.569	29.078	4.30629e-05	42042.2	7110.04	5100.83	2046.75	32587.4	49356.9	53768.5	44650.5	36017.8	35556.5	46175.2	42825.1	37442	671.431	6410.48	5757.04	4731.21	5410.55	6561.32	3004.91	6695.9	6664.62
	M232T19	4.94309	232.218	18.9981	4.31725e-05	996.915	147.586	4927.84	594.48	783.673	1208.92	1075.71	1169.46	1012.9	913.026	999.273	1013.1	796.177	3534.84	5320.1	4757.58	5245.91	5396.15	5002.1	4784.72	4797.77	5511.4
	M1076T26	23.0192	1075.68	26.2587	4.33686e-05	233.446	66.6535	5373.74	1277.05	283.052	321.364	248.07	284.256	190.945	108.832	207.026	181.414	276.054	3937.65	5139.02	5453.21	3959.66	8149.18	4677.41	5620.77	5242.29	6184.49
	M1126T24	12.4104	1125.78	23.9626	4.35151e-05	196.473	86.7417	2438.3	861.885	152.103	296.752	248.422	342.839	181.693	212.726	76.952	130.263	126.509	471.55	3271.97	3039.43	2460.15	2925.71	1867.8	2252.85	2585.53	3069.73
	M584T10	4.83175	584.445	9.63635	4.39227e-05	7971.58	1863.25	1649.83	608.27	5113.85	9224.5	10016.3	8228.49	8070.91	8003.67	10695.5	6035.8	6355.27	570.477	1603.49	1406.1	2011.6	1751.81	2882.97	1429.49	1688.97	1503.6
	M804T29_2	2.32677	803.567	29.0567	4.48411e-05	39404.2	6338.37	16935.1	8520.68	26847.1	40199.6	46553.1	45970.8	39954.3	36918.8	40863.8	44103.6	33226.6	490.777	32751.5	14181.9	11411.4	17748.5	20566.9	19319.6	18451.6	17494.1
	M891T6_1	35.0173	890.561	5.8783	4.49967e-05	127.201	52.4894	4454.22	2192.92	183.153	180.974	130.726	96.9067	85.8721	56.3895	66.3971	154.58	189.808	9497.43	2205.78	2660.54	4532.97	5777.16	3344.8	3130.3	4578.81	4360.22
	M1025T21_3	16.7036	1024.69	20.8645	4.52635e-05	407.202	195.099	6801.71	3906.94	752.383	457.426	224.147	580.858	173.808	524.047	228.137	275.704	448.304	406.583	10528.7	7486.61	12639	4161.94	4372.49	5582.91	5237.8	10799.4
	M889T9	37.8079	888.524	8.67021	4.52691e-05	190.529	107.938	7203.5	2841.28	307.95	104.745	218.118	296.248	353.087	172.198	111.137	57.5194	93.7544	13538.9	3242.67	6903.17	6612.19	8545.92	4804.07	7350.27	7452.34	6381.96
	M891T25_3	3.09075	890.867	25.3167	4.53989e-05	1078.18	403.059	348.842	82.2083	1143.47	1280.69	643.744	1825.26	568.462	786.675	1459.97	1042.4	952.974	206.914	392.009	461.492	381.88	391.902	264.413	268.549	391.458	380.961
	M455T13	6.01477	455.209	12.6781	4.55022e-05	963.273	269.571	5793.86	2202.66	762.318	555.538	1314.33	1259.5	1157.17	1153.73	885.072	680.653	901.137	679.466	8479.33	7709.54	5884.14	5164.91	5494.04	5626.94	6329.15	6777.23
	M979T20_2	6.99333	978.634	19.8347	4.64042e-05	364.801	80.7145	2551.17	1376.89	498.558	383.359	374.55	270.934	424.871	445.716	300.896	301.783	282.542	4970.18	869.047	1246.12	1995.63	4150.81	1501.22	2059.82	3125.48	3042.23
	M344T20_1	20.557	344.161	19.5025	4.64282e-05	3245.94	1061.3	66726.8	13184.6	1626.08	2713.16	5071.36	3424.13	2924.97	2545.95	3876.63	4410.84	2620.38	42742.3	82584.1	83782.6	68317.6	77671.8	65366.6	56975.5	61873.4	61226.8
	M387T20_2	2.84336	387.234	19.5288	4.66304e-05	6607.39	2452.89	18787.2	4021.17	4486.43	6400.44	9389.07	10413.8	2606.02	8181.52	6795.49	6229.06	4964.71	11200.9	21448	20831.4	19729.2	20393	16159.6	25358.9	17466.9	16496.5
	M795T29_1	5.41168	794.586	29.1367	4.69952e-05	29225.7	4472.25	5400.48	2056.67	23496	35576.5	34965.9	31244	27604.9	25588.5	32458.3	27338.1	24758.8	508.395	5422.67	6157.6	4311.88	7128.04	6311.47	5337.58	6049.18	7377.5
	M1090T26	14.7592	1089.69	26.2518	4.71505e-05	280.824	84.8926	4144.74	548.948	397.623	284.417	304.606	321.865	320.338	327.097	114.079	277.726	179.664	3359.14	3573.53	4431.81	4323.2	4625.41	3543.8	4141.41	4301.6	5002.79
	M624T23_1	3.78054	624.325	22.9268	4.74975e-05	241.227	73.27	911.969	371.279	257.587	256.942	188.399	390.265	199.399	313.361	225.703	170.784	168.606	241.347	1654.75	834.39	1051.04	724.537	888.174	1086.29	914.644	812.558
	M350T21	7.04453	350.291	21.0537	4.78233e-05	3080.33	884.519	21699.5	4493.79	2641.59	3966.41	4743.86	3585.12	2688.14	3211.49	2409.21	2570.71	1906.41	16967.2	30366.6	23079.2	24826.8	22361.1	15934.1	19091.7	18924.9	23743.7
	M621T23_2	6.54431	621.313	22.8559	4.8115e-05	456.676	70.5178	2988.63	1141.66	453.236	514.065	528.025	543.75	410.218	431.005	341.487	383.302	504.993	567.773	4539.36	4257.03	2608	2828.84	2731.52	2764.26	3111.2	3489.68
	M342T20_2	6.73309	342.219	20.3075	4.82916e-05	3707.58	1608.81	24963.5	2314.78	2922.28	4933.63	6109.35	1689.35	4471.27	3850.58	982.703	3871.39	4537.63	23768.6	25132.3	22946.7	24679.3	26177	30228.6	22346.8	23962.1	25429.6
	M703T6_1	13.9094	702.501	5.94252	4.85642e-05	10903	3098.51	151654	40469.2	5673.2	15789.8	11052.4	14759	11054.4	8878.88	12217.6	9444.06	9257.66	50126.1	162853	197044	170399	159488	151804	153712	165256	154202
	M527T7_2	7.10727	527.351	6.61415	4.85866e-05	5157.64	1413.69	36656.7	7046.38	3847.86	5287.76	5584.9	7457.95	5425.38	6924.04	4745.77	4017.02	3128.06	34735.3	32065	40281.7	44092.3	31098.1	43613.9	38254.6	42726	23043.6
	M696T6_4	49.4527	696.455	5.93363	4.98652e-05	1660.85	1293.97	82133.6	28168	1249	119.591	201.324	1501.98	521.747	2056.58	3926.14	2749.45	2621.85	24656.5	111309	125742	87648.8	87973	80948.7	72024.5	75991.5	72907.6
	M448T7_4	19.7945	448.326	6.7151	5.03577e-05	12514.6	4055.13	247720	34202.5	8948.7	10756.4	19647.3	9933.16	9227.53	14913.4	17922.6	9000.71	12281.8	271669	177861	226780	218223	278496	248109	257311	273134	277901
	M543T18_2	5.43996	543.484	17.762	5.07713e-05	5472.18	1155.46	1005.92	464.569	3883.42	6713.27	6889.19	5857.17	4727.32	4566.52	6839.47	5401.34	4371.96	107.735	1499.16	1555.57	536.293	1037.75	953.6	1124.69	1354.16	884.358
	M832T27_2	2.94694	831.637	26.6863	5.08268e-05	2618.26	1020.74	7715.86	875.835	1123.42	3622.07	4568.17	2434.56	2852.92	2219.31	2688.8	2439.96	1615.12	6775.93	7402.71	8951.6	9213.13	6838.21	7670.64	8051.8	7043.1	7495.62
	M437T6_2	10.1315	437.344	6.37343	5.10966e-05	25549.8	14613.2	2521.83	1346.38	14516	19654.5	43864.1	53989.5	15245.4	12025.2	31505.2	21989	17159.5	5319.87	2389.51	3900.14	1921.04	1471.07	2754.55	1699.78	936.569	2303.93
	M231T19	9.96238	231.214	18.99	5.11027e-05	2697.76	983.567	26876.1	3854.41	2200.61	3279.45	3189.88	2027.81	1188.41	1530.93	3431.6	4041.69	3389.43	17090.9	30130	26953.3	28742.4	29043.5	28451.9	26732.9	28187.1	26552.6
	M441T17	8.67161	441.324	17.1753	5.13052e-05	1460.45	157.945	12664.5	3670.29	1410.46	1578.15	1680.79	1656.8	1454.89	1341.78	1196.68	1349.88	1474.66	3855.82	12743.6	17761	13586.4	13787.9	12422.3	12577.4	13323.8	13922.2
	M803T6_2	11.4526	802.639	5.83564	5.17312e-05	147.251	45.6021	1686.4	598.456	235.701	107.805	107.706	184.518	158.397	128.865	90.6778	171.538	140.051	996.51	1349.54	2384.62	2340.06	2190.18	1021.01	1100.38	2238.08	1557.23
	M888T6_3	21.3717	887.704	5.7942	5.19483e-05	152.404	94.1219	3257.13	839.676	68.2659	232.552	201.522	225.488	45.9662	81.8682	96.7679	100.81	318.395	4187.62	1556.7	3067.13	3867.57	3938.71	2717.36	2882.8	4000.39	3095.92
	M440T17_1	21.7341	440.321	17.1753	5.264e-05	1791.9	433.812	38945.2	12112.1	1241.35	2418.12	2460.44	1717.59	2004.77	1801.19	1661.92	1360.21	1461.51	9241.15	41773.8	53691.6	40897.5	44364.2	38323.5	39086.8	38520.2	44608.4
	M773T25	9.50887	772.527	24.5363	5.26962e-05	2711.24	994.815	25780.8	7235.91	2480.82	2329.28	3612.6	3234.98	2097.36	579.614	2991.26	3172.47	3902.75	7937.91	32857.5	29649.2	30014.9	26054.5	23005.2	27581.7	26813.4	28112.9
	M715T27_1	3.95729	715.412	26.5111	5.30717e-05	577.058	124.784	2283.58	813.524	579.945	612.1	729.352	771.946	508.874	565.292	360.329	589.794	475.888	472.771	2428.13	3568.04	2545.16	2348.5	1912.18	2636.59	2261.65	2379.21
	M459T7_4	8.96733	459.293	6.83967	5.31715e-05	31836.5	7551.76	3550.27	1701.72	21705.5	40396.7	41420	31603.3	35732.5	26343.8	38683.6	22945.1	27697.6	2894.22	3025.8	3311.44	2419.26	4640.42	7549.05	2123.21	2190.66	3798.38
	M901T8	10.6695	901.443	8.26881	5.3334e-05	362.206	122.565	3864.56	873.102	375.977	304.172	294.733	521.462	526.78	396.516	221.75	180.579	437.883	2881.07	3878.5	5885.12	4011.3	4199.28	3118.7	3287.45	3718.11	3801.55
	M695T6_5	33.2425	695.451	5.93363	5.36107e-05	5644.35	3576.12	187632	67363.3	4518.61	248.558	1119.58	9174.52	3778.3	4904.02	9180.12	8318.52	9556.94	51925.3	249790	299819	203478	191945	186466	164246	174553	166471
	M738T25_1	19.9106	737.569	24.5703	5.36544e-05	1953.76	409.893	98.1266	69.397	2008.96	2139.29	2309.31	1998.38	1596.1	1925.67	1821.06	2608.22	1176.85	88.8235	85.2014	68.7796	52.9124	0	165.69	159.301	43.9156	218.516
	M547T6_1	4.62139	547.377	6.49835	5.39835e-05	2303.72	726.786	10646.4	2509.31	2054.79	2663.88	1329.27	1131.19	3134.75	2266.27	3294.73	2384.38	2474.24	5643.96	12467.5	14727.4	12397.1	10591.2	10468.5	9821.28	10256.6	9444.13
	M716T6_1	6.88278	715.507	6.084	5.40744e-05	3535.69	681.115	24335.4	3734.62	4471.76	3791.29	3610.38	4541.74	3104.14	2938.44	3030.89	2582.6	3749.97	15998.1	23941.8	26654.6	27983.6	28205	21759.6	24831.3	25492.1	24152.3
	M463T7_2	4.61198	463.274	7.30023	5.48512e-05	4045.63	1282.38	18658.4	4593.54	3238.35	2202.85	3904.02	4025.28	3937.88	2846.46	6371.94	5498.66	4385.26	15008.4	21630.1	16997.9	14489.5	25818.6	16339.8	12545.8	23609.1	21486.1
	M507T17_2	95.3924	507.447	16.9021	5.52468e-05	839.937	123.091	80123.7	44168.5	861.373	885.443	898.056	890.067	855.876	804.208	1032.92	584.094	747.404	3361.3	44428.2	169102	91733.5	84171.1	65872.3	86824.5	89492.1	86127.8
	M819T26	22.2618	819.034	26.4502	5.54982e-05	307.523	70.8046	6846.01	2261.1	298.827	301.376	298.805	426.272	200.305	263.284	321.278	403.845	253.712	2049.81	9658.93	9349.93	5703.03	7047.74	5699.14	7059.64	7310.48	7735.37
	M715T8	17.1221	715.432	8.02792	5.55961e-05	511.265	119.463	8753.93	2048.21	502.189	409.166	638.475	424.551	681.53	530.137	297.707	574.43	543.204	3937.86	9135.24	10489.4	7947.09	10891.5	8368.06	9989.04	9314.01	8713.3
	M567T6_1	4.2759	566.508	6.05638	5.58294e-05	13107.6	4110.97	3065.47	837.232	4404.75	15374.6	16888.2	13425.2	17033.8	10094.8	16595.7	12830.9	11320.8	3591.47	1388.25	2263.12	3364.94	3560.15	2767.35	3479.65	4193.38	2980.88
	M351T19_3	29.3452	351.258	19.1618	5.58454e-05	7490.48	2664.18	219810	39202.2	2775.55	11335.3	9996.98	5437.18	8676.21	7735.81	9378.25	6163.86	5915.2	137033	240718	240687	272927	233171	223719	188089	237485	204459
	M436T17_1	6.72265	436.293	16.6168	5.8233e-05	4439.73	1427.45	660.413	107.617	2366.45	7597.19	4528.54	3816.94	3903.92	4599.81	4396.49	5184.64	3563.54	530.691	878.444	623.942	538.679	670.549	644.581	685.37	615.454	756.009
	M646T7_2	13.1192	645.503	6.69442	5.87083e-05	9266.39	3637.69	121568	68057.2	7057.02	9380.41	9588.46	15305.4	12223.2	9213.95	9793.17	9006.09	1829.77	8764.15	255884	75939	102323	160425	137948	116383	86528.3	149913
	M906T6_2	29.0078	905.694	5.75797	5.89504e-05	88.3863	69.9386	2563.89	1127.25	61.9701	49.7484	46.2435	152.044	77.4515	29.691	37.8233	94.1377	246.367	4621.86	874.502	1867.99	4046.39	2372.26	2093.64	2230.05	2406.36	2561.98
	M464T7_1	2.97891	464.236	6.55345	5.95862e-05	9418.73	2475.77	3161.81	1472.9	4657.21	10250.3	12491.6	11861.5	7841.41	10139.2	10601.9	9881.89	7043.64	605.328	6132.02	4150.61	2503.06	3233.83	3073.12	3066.02	3273.09	2419.18
	M702T29_1	4.94635	701.527	29.094	6.02625e-05	874.685	146.656	4326.5	1251.05	653.889	730.931	840.672	1051.26	885.836	912.45	1096.82	945.594	754.722	1824.23	5014.96	5254.3	3580.79	5388.99	5020.02	4959.04	2930.12	4966.03
	M788T6	5.11216	787.543	6.03643	6.04614e-05	1399.14	422.744	7152.61	1168.25	943.235	1787.23	1772.86	1932.17	1378.14	749.4	1659.51	1365.39	1004.29	6699.71	6756.57	8038.32	6721.96	8122.77	4922.58	7282.43	9031.34	6797.83
	M627T10_1	4.54747	627.302	10.2896	6.10578e-05	621.284	161.35	2825.27	1023.62	694.255	812.452	618.497	706.729	802.842	643.449	398.728	562.962	351.644	697.909	3556.38	4314.72	2547.5	3637.8	2678.49	2553.01	2368.03	3073.58
	M604T26	2.01811	604.354	25.6047	6.11713e-05	2566.04	496.501	1271.51	163.054	1631.32	3183.72	3191.09	2659.81	2472.15	2503.17	2702.71	2048.77	2701.65	1133.38	1474.97	1128.6	1295.33	1580.63	1226.51	1181.26	1115.83	1307.05
	M213T22	2.54091	213.115	22.4633	6.1197e-05	6446.27	2079.9	2536.99	224.649	2505.76	7818.75	7914.81	8414.17	6099.01	4993.31	9155.54	5646.03	5469.04	2661.22	2925.17	2562.32	2254.26	2760.02	2577.76	2285.17	2460.9	2346.1
	M499T22_2	16.0419	499.368	21.6807	6.15202e-05	1063.23	155.469	17056.1	9869.79	989.611	1193.32	1133.38	1340.35	1135.52	803.363	1016.55	978.864	978.072	7578.16	14136.4	31859.3	1108.6	29356.2	23740.7	14345.4	16155.3	15225.1
	M478T30_2	9.27512	478.334	29.7714	6.16642e-05	118763	15033.8	12804.5	3817.48	107923	144394	139455	122874	105376	114472	117708	117615	99052.3	3538.7	16157.9	14472.4	12276.4	13235.8	12360.5	12258.2	16344.5	14596.3
	M547T18	33.2159	547.438	17.7255	6.1666e-05	1877.17	451.291	62351.8	23604.1	1536.5	2049.64	2740.15	1924.84	1996.01	1880.79	2004.85	1707.53	1054.2	13493	98341.7	55583.2	69082.7	69730.9	63548.9	51188.6	56258	83939.5
	M797T29_2	6.17809	796.591	29.0986	6.19755e-05	10122.4	1435.45	1638.43	555.253	8655.1	12464.9	11773.7	11662.3	9213.2	8925.91	9591.11	9710.66	9104.49	662.319	1880.41	2163.69	1185.58	1387.45	1443.4	1630.64	1842.03	2550.34
	M921T6_2	15.1275	920.664	5.77053	6.19978e-05	201.697	105.227	3051.16	1335.14	157.497	267.495	258.438	312.362	179.627	51.0906	111.015	111.054	366.693	5709.45	1113.13	2792.11	2582.4	3865.42	1735.02	2564.38	3441.93	3656.61
	M639T9_1	15.0289	639.415	9.35568	6.23884e-05	1446.06	385.712	21732.7	12651.6	999.825	1927.86	1886.81	1589.89	1668.55	1558.41	1362.36	1228.72	792.131	469.294	18721.3	40112.6	33375	17108.3	14584.3	16638.7	17657	36927.9
	M436T6_2	2.16322	436.322	6.41357	6.23981e-05	2320.86	775.207	1072.87	265.275	1623.79	2124.07	3380.51	2922.13	2252.15	1645.42	3012.95	2858.61	1068.08	983.048	1528.63	1038.66	1403.5	1045.94	777.496	1183.03	980.542	715.005
	M1073T6	22.711	1072.73	5.95895	6.26696e-05	46.912	22.8621	1065.42	447.677	76.9933	63.5591	30.8615	45.6406	22.3435	34.6928	56.4034	15.0759	76.6377	1707.02	343.294	905.086	737.759	1366.54	996.101	1632.05	1167.42	733.481
	M434T9	5.97601	434.241	9.46358	6.28758e-05	5043.67	1407.96	30141	14526.4	3719.68	6800.75	4983.06	7533.83	5210.18	5523.6	4374.61	3817.74	3429.56	6053.65	40445.7	38105.4	21829.4	28930.1	38200.2	15234.8	28303.1	54166.9
	M980T24_3	24.93	979.613	23.989	6.38742e-05	481.741	184.246	12009.8	1303.9	299.351	730.781	707.203	628.636	409.614	605.895	361.567	301.104	291.514	11769	11012.2	12453.8	10459.6	11143.6	11479.8	12152.8	12707.8	14909.6
	M578T25	53.0349	578.312	24.8631	6.40261e-05	608.567	123.364	32275.3	9672.23	639.905	609.411	740.04	735.673	403.584	747.923	581.008	562.749	456.814	14210.7	42233.3	47351.9	32810.8	38501.9	29304.5	26605.2	28583.9	30875.7
	M659T6_1	6.6145	658.517	6.08851	6.41484e-05	10559.7	3490.1	69847.2	11967.2	2982.22	12840.8	12734.1	15318.8	9888.84	8944.95	12436.1	9705.01	10186.6	92455.4	51812.3	65765.9	70268.7	62198.4	59352.5	72098.1	79151.1	75522.4
	M1351T43_2	9.83388	1351.04	42.6822	6.45571e-05	1044.35	204.535	10270	2013.18	1463.63	1154.28	1146.07	968.878	896.523	1048.64	968.836	1028.79	723.509	9080.75	8807.85	12209.4	8259.04	12408.8	7865.18	10148.1	10114.7	13536.4
	M989T6_1	37.9896	988.528	5.87644	6.5232e-05	82.9237	33.7172	3150.23	1236.75	147.532	67.5765	115.71	49.5605	81.7601	44.7244	88.4473	54.3384	96.6636	5084.1	1123.46	2214.04	2253.09	4503.77	2992.6	3429.75	3954.79	2796.51
	M360T20	2.94811	360.23	19.7539	6.54945e-05	53625.7	18326.5	158095	43987.9	36849.5	80745.5	67383.4	71951.1	35051.5	63276.8	56313	40253.9	30806.7	56985.3	213778	193801	160498	174709	148140	140065	167786	167089
	M927T6_2	13.6091	926.711	5.76319	6.55734e-05	94.9016	76.9512	1291.53	358.657	76.2816	205.597	174.538	139.838	35.7622	10.5383	20.294	24.1189	167.147	1186.77	642.068	1770.1	895.919	1502.21	1390.72	1161.34	1634.21	1440.41
	M691T30_2	4.76667	690.568	29.6915	6.57635e-05	9270.07	1126.71	1944.77	729.337	11096.2	9747.49	9222.34	8437.21	8758.4	9002.72	8925.6	10763.6	7477.11	2144.5	1380.17	1432.36	2464.38	1405.29	1932.03	1800.57	3589.1	1354.52
	M978T27_1	61.0135	977.724	26.5952	6.59442e-05	373.699	105.783	22800.7	3068.51	488.353	468.896	399.598	396.741	474.277	400.151	301.652	195.887	237.734	22483.6	19335.4	20457.2	18707.8	26010.3	22591.6	22973	28023.1	24624.1
	M838T9	11.5736	837.501	9.17623	6.60742e-05	256.483	62.5961	2968.44	514.985	361.699	219.362	304.722	300.448	137.323	246.654	244.2	244.692	249.245	3218.17	1773.84	2979.55	3149.44	3488.67	2773.56	2890	3501.23	2941.47
	M313T19_4	4.99997	313.305	19.2678	6.61811e-05	14519.6	3354.45	72597.6	14691.6	11092.5	21085.2	18220.1	14222.1	11388	12816.2	16018.9	13719.7	12113.8	59010.2	89098.6	83252.1	51317.3	76930.6	71369.3	81476.5	87713.6	53210.2
	M552T7_2	11.7375	552.377	6.53249	6.63812e-05	1239.15	600.215	14544.6	5128.15	794.616	617.013	892.767	1812.03	1845.76	1475.4	1602.08	1839.57	273.121	3132.34	18640.8	21675.5	17199.6	15381.9	14893.2	13673.2	13212.1	13092.5
	M359T20_2	3.1686	359.226	19.6625	6.71856e-05	220151	70101.7	697571	204632	129352	301288	283093	294966	196547	259454	230963	162305	123391	233978	968518	858010	768502	762579	642492	609076	715734	719252
	M954T24_2	38.7143	953.6	24.1758	6.72855e-05	5388.78	3619.77	208623	23220.1	4021.33	9691.04	6316.76	11527.5	6662.09	5614.29	1522.45	1309.37	1834.2	168985	204549	213558	193462	207435	193899	211885	238331	245501
	M784T11	3.60703	783.545	10.6512	6.72887e-05	18616.9	7431.74	5161.29	1978.75	12110.9	21787.7	25181.9	27659.6	15838.3	8602.67	21015.6	9044.43	26311.2	3418.66	4874.94	5627.57	5668.66	6767.58	5358.89	6368.35	7480.54	886.371
	M585T21	52.9168	585.161	20.8239	6.73892e-05	391.018	102.917	20691.4	9314.11	613.071	394.132	420.319	220.864	414.779	402.674	356.613	354.755	341.954	30708	8044.23	17690.2	4253.24	28179.4	28732.6	24139.4	25162.9	19312.6
	M971T21_1	31.2984	970.538	21.4507	6.81045e-05	349.131	140.175	10927.3	4376.19	658.696	396.017	370.378	448.163	280.318	284.15	256.671	220.087	227.703	1521.69	16782.1	14617.5	7369.8	11381.8	10774.7	11295.5	12142.9	12459.4
	M875T8	10.2883	875.429	8.41778	6.85083e-05	188.495	87.2934	1939.29	318.265	386.58	216.568	170.288	197.119	174.997	199.413	61.1042	134.029	156.355	1520.63	1922.42	2554.52	1752.18	1976.47	1536.67	2008.59	2032.27	2149.83
	M753T6_1	10.4708	752.515	5.89422	6.90317e-05	1560.96	892.066	16344.6	5023.76	1524.63	1601.33	2043.37	3691.83	825.008	817.363	1184.18	1001.74	1359.2	4811.96	18946.4	23002.7	19088.1	16899.3	18106.1	14954.3	14239.4	17052.9
	M1135T31	218.769	1134.78	31.0053	6.93147e-05	359.097	123.52	78559.1	33307	462.123	469.852	569.022	355.861	302.144	336.663	336.397	191.176	208.635	23229.3	103242	112311	120883	82710.8	54200.1	63119.7	47430	99905.8
	M641T12	10.2892	641.438	12.2491	6.93986e-05	5612.98	1518.59	57753.3	26692.6	3106.31	5402.71	5249.62	8616.87	6336.4	6609.23	5624.16	4987.53	4583.97	736.743	87129.9	89703.5	66331.5	73659.7	45990	51374.3	53621.2	51232.5
	M791T25_1	39.3683	790.532	24.9728	6.9772e-05	1321.19	334.369	52012.8	8480.62	863.383	1865.32	1720.88	1499.92	1119.81	1155.35	1425.45	1257.04	983.526	44948.1	65046.9	44369.6	41249.9	54516.6	45713.3	55799.2	53568.9	62903.1
	M298T10	4.06794	298.168	9.69932	6.98043e-05	407.85	131.865	1659.11	592.407	360.516	298.081	658.589	530.012	446.941	457.743	283.924	242.278	392.567	477.623	1892.88	2526.22	1794.56	1931.4	1552.13	1056.8	2031.03	1669.31
	M663T7_2	19.5826	663.434	7.07345	7.02137e-05	1384.78	604.625	27117.5	10285.1	913.697	1145.9	512.216	2286.69	1978.62	2062.41	1086.61	986.212	1490.64	2806.23	29843.2	40929.4	29856.3	32307.8	26646.5	23923	30604.9	27140.1
	M874T25_1	63.8875	873.531	25.0543	7.03922e-05	277.584	813.965	17734.1	4085.51	0	2447.7	0	0	50.5533	0	0	0	0	7743.81	19182.7	21319.3	18677.2	18510.4	15642.7	18144.4	20760.5	19626.1
	M491T30	5.58339	491.338	29.61	7.17259e-05	5404.89	797.704	968.03	99.8368	6072.48	5782.94	5468.23	5035.98	5142.46	6445.57	5289.22	5755.48	3651.67	948.531	918.653	1082.24	934.956	1084.63	941.04	914.213	794.995	1093.02
	M963T30_3	2.33682	963.272	30.041	7.18233e-05	3545.24	499.343	1517.12	625.676	3047.29	3979.96	4181.64	3157.99	3602.08	3305.43	4152.86	3679.57	2800.35	434.435	2766.71	1613.86	1713.49	1098.41	1706.43	1543.75	1617.87	1159.15
	M542T6	3.36351	542.44	6.46903	7.19895e-05	15086.5	2309.32	50743.6	13411.1	12496.2	17635.9	17281.1	13939.5	13496.4	12751.6	18455.8	16255.4	13466.6	17783.8	57274.3	67030.6	56513.3	52666	52991.9	49871	52058.8	50502.8
	M443T10	4.51001	443.189	9.5802	7.19915e-05	2634.47	809.169	11881.5	5815.7	1907.78	2262.89	3002.94	2310.01	3026.31	4470.75	2720.01	1954.54	2055.03	1079.37	16160.5	16103.2	11740.3	13178.3	10714.5	8039.42	21322.7	8595.26
	M632T25	5.59155	632.471	24.797	7.25736e-05	1064.02	229.336	5949.51	1511.9	1041.55	1446.12	1445.14	1016.17	924.229	996.443	956.646	776.024	973.835	5182.81	4310.85	7544.35	7676.49	5277.15	4138.24	6569.77	4854.22	7991.69
	M552T6_2	8.4416	552.469	6.45227	7.33637e-05	2537.27	903.885	21418.6	4450.98	975.619	2078.68	3529.7	2808.67	1871.54	2204.51	4030.09	2592.06	2744.56	32389.5	16347.3	21702.6	21744.5	21644.7	19520.1	19246.4	20474.1	19698.4
	M479T30_2	7.55803	479.337	29.7762	7.37837e-05	31559	3747.86	4175.56	1411.79	28969.6	38301.1	36849	30935.9	27878.9	30459.2	31822	31377.8	27437.8	7837.58	4038.48	3092.22	4176.36	3481.57	3476.46	3791.68	3802.28	3883.43
	M890T9	16.1213	889.532	8.69148	7.38712e-05	288.278	101.138	4647.41	1966.81	493.867	270.646	238.237	230.203	361.956	365.433	218.561	162.077	253.525	9022.64	2031.72	3834.26	3962.63	5471.94	2981.22	5171.02	4899.73	4451.55
	M979T27_2	39.4656	978.726	26.6029	7.39166e-05	349.774	130.106	13804	1770.32	389.307	464.784	537.5	394.36	398.252	258.562	375.271	208.387	121.541	13684.3	14335.6	11334.2	10962.8	13789	13939.2	14029.4	16368.1	15793.7
	M599T7_1	2.91994	598.51	6.70825	7.42394e-05	22626.1	5334.91	66066.8	18518.3	15622.2	29145	30592.8	23920.6	20000.9	17440.1	26586.1	22331.4	17995.6	96859.2	41678.7	58767.2	89169	68086.7	52840.4	53197.3	55445.1	78557.3
	M1036T23	33.691	1036.48	23.4322	7.48363e-05	269.445	202.354	9077.89	2262.72	749.643	290.183	296.896	362.637	199.651	85.8643	192.301	113.05	134.781	4553.64	10862.4	12461.9	10001.4	10171.5	9375.95	7764.98	8819.39	7689.93
	M995T26	103.534	994.577	25.8667	7.48682e-05	357.353	76.684	36998.3	10984.8	330.315	495.302	412.145	364.575	272.929	417.305	251.333	310.002	362.272	10857.3	45235.3	48362.2	35720.1	35851.2	32821.3	40244	40352.8	43540.7
	M686T6_2	14.7059	685.536	6.05252	7.49119e-05	19294	6600.65	283734	63986	7524.5	28787.6	25917.4	23787.2	15283.6	13723.1	21915	18558	18149.1	424913	194616	292705	273631	257116	227214	279070	308982	295362
	M535T19	4.90389	535.397	18.9125	7.61216e-05	906.339	335.897	4444.59	1562.5	668.909	996.39	952.268	478.788	932.358	520.724	1545.26	1210.71	851.651	1022.03	6052.73	6002.5	4759.19	3969.59	4055.49	5783.82	4620.91	3735.02
	M1172T20	7.62509	1172.22	19.6519	7.62652e-05	305.066	140.604	2326.16	575.392	647.181	336.386	310.246	196.826	244.969	298.639	320.742	209.344	181.262	960.553	2801.49	2626.8	2642.94	2375.73	2426.26	2217.13	2839.57	2044.92
	M1177T20_1	5.20344	1176.55	19.978	7.65247e-05	470.713	177.586	2449.33	691.959	790.684	612.472	500.073	582.852	446.186	465.385	294.708	218.084	325.97	1791.48	2555.04	2811.1	2845.55	2715.67	1624.04	2638.13	3603.25	1459.67
	M475T17_2	11.9519	475.381	16.9186	7.70984e-05	1577.03	268.561	18848.5	5221.64	1642.77	1552.33	1662.91	2084	1591.8	1735.77	1479.35	1324.38	1120	13994.2	31930.6	16659.6	15281.6	19494.9	17607.7	16917.6	18544.8	19205.3
	M535T22	4.33286	535.346	21.6898	7.71005e-05	1790.65	499.968	7758.63	3718.39	1844.54	2176.04	2596.53	1860.43	1977.66	2064.84	1199.25	1071.26	1325.27	3146.39	7918.09	13257.7	1564.6	12133.7	8636.94	7039.99	8277.52	7852.65
	M563T22_1	148.275	563.261	22.0315	7.7292e-05	907.878	450.507	134616	32026.5	1157.04	424.064	1917.2	640.312	585.724	1103.29	632.462	938.619	772.196	104160	151081	184682	90692.1	146355	120889	116790	176235	120657
	M1087T34	25.5802	1086.62	33.9673	7.78428e-05	593.062	151.426	15170.7	2238.76	755.345	822.189	648.443	481.931	712.086	553.131	446.643	369.497	548.29	11493.9	14701.9	14299.7	13547.6	16923.3	16186.3	13678.6	18913.8	16790.8
	M690T14	6.30666	690.449	13.7224	7.82075e-05	5443.58	1151.77	34330.8	14369.7	5252.55	7025.91	7352.69	5870.19	5194.09	4522.31	5357.14	4580.91	3836.42	1462.23	36056.2	56988	37191.8	40713.8	33726.9	32508.6	35952.5	34376.9
	M687T6_2	13.8724	686.54	6.05423	7.82397e-05	8686.82	2611.8	120507	28151.1	3704.47	12613.1	11305.4	9966.31	7580.39	7093.88	9605.73	7577.48	8734.7	183911	82539.6	122443	117275	108034	96646.1	117375	130606	125735
	M878T30	2.90625	877.585	30.2782	7.84547e-05	1017.63	224.445	2957.48	805.561	804.937	1123.9	1532.4	1036.31	1050.39	852.451	820.29	901.539	1036.42	1764.21	2747.72	3805.62	1937.58	4064.21	3235.88	2421.62	3084.24	3556.19
	M225T20_1	12.5379	225.188	19.9521	7.85467e-05	20567.3	6468.8	257871	88989.1	6950.53	20462.5	24368.2	22604.9	24008.4	12467.1	25499.6	24390.5	24353.8	453946	173627	187662	259654	277434	151388	253700	282665	280763
	M1042T6_1	19.2315	1041.72	5.76287	7.86853e-05	73.5658	138.743	1414.78	557.912	435.711	99.0077	18.0734	16.2269	29.9901	4.15454	9.25068	14.0884	35.5897	2449	610.246	865.767	1652.1	1637.92	976.801	1443.3	1287.14	1810.75
	M992T23	753.514	991.529	23.4322	7.95102e-05	290.408	152.796	218827	56405.6	560.979	390.254	458.143	311.404	225.542	227.981	199.239	136.941	103.191	86567.7	247752	279101	241653	266187	228142	199737	218047	202252
	M677T6_5	8.04881	677.369	6.35392	8.02812e-05	855.341	552.661	6884.47	893.167	345.52	282.944	128.396	1544.12	1295.24	1420.31	1113.79	1146.73	421.013	7342.96	6858.99	5592.28	8332.51	6767.09	5926.28	6213.15	7044.33	7882.67
	M550T22_2	43.7284	550.283	22.1548	8.03433e-05	1366.28	442.043	59745	9850.22	1220.42	792.248	1719.98	2072.29	1468.11	1250.32	1851.95	958.943	962.221	41617.2	57017.2	59349.8	77216.3	59910.3	54081.7	60737.5	69690.5	58084.7
	M577T25	130.08	577.308	24.8613	8.0356e-05	736.4	239.184	95791.1	30717.9	799.703	887.831	936.655	1131.38	755.844	732.526	476.683	395.63	511.346	40372.8	121838	149656	93389.1	114624	88405.8	76631.8	86128.3	91074.7
	M902T8	5.70423	902.447	8.27288	8.09503e-05	363.308	102.771	2072.39	411.695	599.165	308.43	306.816	385.12	374.839	382.174	237.368	290.232	385.624	1439.94	1889.17	2764.73	2112.4	2106.61	1552.73	2291.27	2422.13	2072.52
	M351T20_3	4.87756	351.275	19.8195	8.14057e-05	6358.03	1820.31	31011.7	5983.43	4633.33	9159.12	8217.36	4545.83	4564.21	5350.62	8473.8	6404.82	5873.21	24678.4	28627.8	32002.8	34596.4	34555.1	28014.1	24246.5	43465.4	28918.3
	M867T6_2	9.36053	866.716	5.78185	8.25981e-05	133.205	83.4341	1246.87	353.141	67.4346	185.707	124.111	192.874	97.7103	34.1297	135.085	59.7824	302.008	1713.54	697.367	1228.04	1054	1598.01	1471.48	1171.15	1490.36	797.853
	M669T6_7	3.21306	669.476	6.0364	8.26832e-05	7990.95	2836.2	25675.4	3480.43	2157.52	9553.01	10634	10325.7	7604.17	6907.41	11251.9	6311.3	7173.54	22959.9	27314.8	32706.5	26526.2	23526.7	22220.7	21744.2	26348.5	27731.1
	M722T6_3	72.4574	722.477	5.90553	8.28933e-05	205.054	287.111	14857.7	5068.75	932.718	81.8607	29.2067	46.4585	212.318	43.4703	68.0056	133.434	298.013	5926.47	19667	24232.5	15931	13408.1	13594.4	11778.2	14964.6	14216.8
	M1020T27_2	48.0022	1020.45	27.062	8.29116e-05	838.543	217.947	40251.9	12519	1102.63	1033.82	1031.41	930.334	857.888	798.885	743.077	429.273	619.573	25241.7	55843.2	39727.1	17021.2	39493.1	51668	43142.5	39593.6	50537
	M220T20	1.50953	220.148	19.5606	8.29644e-05	1630.63	498.971	2461.48	302.56	1457.94	1360.25	1829.95	2281.32	1065.99	1594.22	1595.07	2479.61	1011.3	2010.9	2449.96	2963.36	2450.47	2323.32	2452.14	2896.85	2398.91	2207.42
	M1053T6_1	205.286	1052.54	5.82965	8.31128e-05	36.7679	32.2805	7547.93	2937.24	116.002	39.5926	10.388	43.4541	22.6952	16.0103	22.8767	15.9	43.9921	14250.4	3202.79	7763.34	6810.48	8575.48	6851.16	7702.93	6815.04	5959.74
	M1056T24	9.24852	1055.73	23.5577	8.3173e-05	468.171	176.834	4329.89	897.727	593.492	625.598	501.626	794.747	384.529	395.215	390.676	258.069	269.586	2364.33	4051.45	5331.39	4215.69	4860.84	4113.08	3966.26	5175.37	4890.57
	M380T19_1	22.6344	380.214	19.1298	8.34146e-05	1979.86	579.238	44813	18694.3	2445.34	2256.48	2999.72	1587.73	1617.44	2505.51	1423.46	1453.4	1529.68	24390.5	43966.3	80878.7	32841.5	45989.1	43730.2	32432.2	68693.4	30395.5
	M529T7_2	34.9753	529.375	6.55508	8.38858e-05	1339	264.273	46832	9963.95	1275.81	1588.51	1300.22	1091.24	1026.66	1172.01	1613.23	1793.6	1189.74	70689	41764.3	43323.2	52030.1	40700.2	46126.7	48198	41265.1	37391.7
	M312T19	4.12989	312.302	19.2712	8.41582e-05	116327	29188.4	480419	55940.2	86092.1	164583	158219	108419	86434.3	100680	133355	109642	99521.9	507657	556881	487670	419476	425247	574192	440255	461475	450921
	M965T24	37.0362	964.502	23.7865	8.42978e-05	478.862	214.512	17735.2	2670.83	748.137	667.133	767.282	568.754	410.528	392.804	274.987	264.694	215.438	16094.3	17282.8	21670.3	18680.4	20340.4	18504.1	12412.8	18246.7	16384.9
	M993T6_2	33.2445	992.711	5.76575	8.43579e-05	48.7905	32.8884	1622.01	607.202	125.269	52.415	39.8793	48.7586	49.0883	22.3058	7.9337	33.8391	59.6259	1921.2	646.591	1724.73	1954.21	2418.47	836.29	1300.61	2272.4	1523.63
	M710T29_2	13.2275	710.325	29.01	8.44349e-05	352.954	131.846	4668.72	1053.61	500.261	360.308	299.211	561.534	332.505	430.821	343.881	186.888	161.179	6876.02	3102.57	5372.69	4336.63	4455.59	3873.84	4882.14	4878.33	4240.63
	M373T6_2	8.19938	373.048	5.77892	8.47177e-05	3627.06	1328.66	442.358	64.5322	725.245	4553.53	4919.94	4633.73	3086.3	4320.46	3942.1	3928.6	2533.63	569.2	478.564	456.154	484.583	399.39	351.944	437.298	384.084	420.006
	M562T22	53.5722	562.257	22.048	8.51742e-05	1108.35	289.099	59376.9	16391.5	995.881	1105.61	1548.06	1628.53	1120.18	888.59	963.332	833.515	891.477	38475.8	79302	78095.2	30472	63962.2	64177.2	55008.9	67332.6	57565.8
	M955T24_1	28.2623	954.603	24.1758	8.56185e-05	3487.1	2250.6	98553.5	10630.8	2608.61	5731.92	5067.03	6948.36	4414.16	3746.64	769.179	922.88	1175.13	79640	96324.9	100006	96601.5	94749.8	89684.2	105100	109794	115081
	M530T22	4.35352	530.416	21.5785	8.60825e-05	302.921	107.466	1318.77	717.211	234.734	173.369	417.888	366.951	390.896	414.434	138.389	350.779	238.849	328.225	1213.78	2666.42	342.118	1581.06	1838.29	1393.04	1247.43	1258.6
	M753T10	11.9679	753.423	10.0363	8.61188e-05	784.219	93.633	9385.48	3396.75	804.892	806.091	672.452	935.568	903.647	806.638	733.414	670.316	724.951	2029.83	12100.9	14236.7	7694.91	8715.5	8890.9	9383.82	10363.4	11053.3
	M657T6_3	6.58023	656.611	5.98603	8.62058e-05	1284.68	592.965	8453.5	3113.18	1100.91	1225.14	1092.26	1051.34	1689.3	2663.52	1283.07	724.516	732.073	16028	5003.58	5882.52	8942.61	8409.86	8495.87	7825.05	7663.59	7830.43
	M790T19	59.0766	789.54	19.1158	8.68959e-05	2286	524.613	135049	40182.5	2294.93	2992.55	2022.28	2529.84	1597.51	2664.72	2660.73	2418.7	1392.7	166126	198280	59347.3	137393	170287	127843	111264	126920	117979
	M525T7_2	4.57002	525.342	6.5904	8.71608e-05	4362.95	1598.22	19938.8	3832.35	3163.14	5259.9	5496.96	6482.23	6031.93	1712.62	4276.35	4063.65	2779.8	10659.3	21878	23778.6	21570.4	21662.4	21962.3	18520.3	18989.3	20428.7
	M993T23	416.728	992.533	23.4322	8.73528e-05	300.897	84.6256	125392	31325.9	398.194	400.342	338.047	370.62	317.858	246.077	268.913	178.788	189.237	51117.3	140556	157115	140530	151912	130142	116684	122835	117639
	M665T19_3	8.21884	665.341	18.5182	8.73956e-05	862.038	268.027	7084.95	2714.67	966.285	390.651	696.583	1043.63	1235.72	1176.61	709.125	803.91	735.826	2599.19	8603.8	12022.7	4340.98	8922.58	6263.12	6502.91	7544.03	6965.25
	M855T6_2	14.4621	854.687	5.81977	8.81716e-05	107.206	87.6063	1550.43	401.007	115.203	111.474	103.62	158.287	108.345	0	26.8482	42.6346	298.447	1186.59	1175.66	1790.02	1262.64	1319.26	2148.61	1308.78	2185.28	1576.99
	M743T24	7.42694	742.581	24.0077	8.92239e-05	35961.9	8685.26	4842.09	1058.85	22674.7	49205.5	46553	39224.2	30007.4	29294.6	40116.2	36230.1	30351.7	5518.18	4498.3	3309.74	3549.21	5008.17	5601.71	4960.36	4403.4	6729.76
	M839T6_1	26.6788	838.581	5.79813	8.9941e-05	121.104	47.4583	3230.9	962.063	187.808	44.2642	83.8212	170.984	135.529	78.6367	112.92	161.838	114.131	3928.44	1641.79	4330.69	2762.09	4780.2	3041.25	3107.4	2877.14	2609.08
	M993T26	323.938	992.572	25.8683	9.00148e-05	497.172	167.507	161053	49296	482.939	862.853	606.06	499.517	389.53	305.817	534.391	463.472	329.965	43763.3	191796	214464	157384	157838	140829	174581	174944	193875
	M1050T6	37.54	1049.6	5.8264	9.00316e-05	39.4013	47.4382	1479.12	503.099	151.97	70.5781	19.3548	15.2357	27.8744	41.6298	0	0	27.9684	2371.03	742.073	1139.69	1493.89	1884.92	1577.21	1535.67	1681.88	885.745
	M1238T20	7.90231	1238.23	19.7737	9.01733e-05	382.296	280.731	3021.02	604.172	992.179	600.047	446.419	449.498	232.716	171.972	283.682	110.619	153.529	2332.38	3385.09	3625.74	3176.29	3553.16	1949.42	2658.97	3609.33	2898.8
	M1092T6_1	27.166	1091.64	5.81817	9.05278e-05	45.0884	33.7877	1224.87	446.687	130.853	25.9214	50.2204	42.263	40.1606	30.6497	15.8213	41.3083	28.5971	1976.77	471.567	830.31	1060.17	1507.24	1467.21	1023.28	1535.07	1152.2
	M551T7_2	36.3691	551.374	6.53343	9.05528e-05	1279.37	1084.11	46529.7	17188.5	410.481	244.914	968.177	1053.95	1516.39	188.126	3663.94	1937.54	1530.84	8943.89	56325.3	72283.5	57037.3	47350.1	50573.1	42844.8	43131.8	40277.3
	M1067T24	6.02492	1066.73	23.5888	9.10252e-05	341.96	185.884	2060.28	354.764	354.645	474.354	759.283	357.216	266.794	294.786	257.998	141.002	171.565	1899.32	2362.58	2007.03	1829.48	1573.73	2530.53	1620.31	2323.57	2395.98
	M772T24_4	4.51481	771.581	23.9918	9.18825e-05	4074.13	1327.34	902.392	712.227	1919.27	6111.73	4887.34	5334.75	3486.76	3027.57	4415.64	4539.37	2944.71	749.51	959.236	464.348	403.453	750.494	1113.8	721.316	2667.88	291.492
	M763T29_1	2.86084	762.53	29.3637	9.2246e-05	3563.11	699.421	1245.48	360.697	2098.21	3609.18	4303.51	3540.62	4107.84	3798.3	4269.84	3002.06	3338.48	2111.66	978.98	888.43	1064.1	1328.71	1113.1	1199.59	1388.92	1135.83
	M1650T27	12.6295	1650.11	26.6757	9.25924e-05	141.757	65.9089	1790.33	812.388	180.482	282.281	115.176	140.94	127.91	163.322	124.662	99.6767	41.3673	114.978	2798.24	2770.19	2312.44	1789.41	1553.92	1736.07	1614.11	1423.61
	M717T6_1	9.43417	716.51	6.058	9.26925e-05	1189.01	271.079	11217.3	1582.03	1579.42	1315.24	787.944	1044.39	1206.23	1028.28	900.045	1523.75	1315.76	8130.79	9865.73	11914	12309.9	12645.7	10064.1	10944.3	12393.7	12687.4
	M500T29	4.23908	500.282	29.3325	9.27043e-05	4198.21	986.253	17796.6	2323.8	3493.52	3960.48	3437.23	3328.64	3892.09	4774.7	6501.95	4480.46	3914.86	20736.9	16651.6	14359.2	15645.3	18167.1	16713	18795.8	17508	21592.3
	M628T20	2.46608	627.856	19.842	9.29643e-05	615.999	128.991	1519.11	306.076	561.949	644.213	896.587	541.902	695.104	633.852	581.496	557.112	431.781	1944.18	1381.47	1295.32	1140.65	1716.53	1551.91	1294.97	1342.88	2004.05
	M564T24	2.43597	563.51	23.5762	9.36855e-05	1681.64	335.027	690.338	102.119	1015.96	1872.63	1850.74	1845.14	1538.69	1920.23	2108.27	1616.78	1366.32	534.203	774.926	592.514	670.943	650.465	776.206	723.552	631.359	858.87
	M313T7_2	3.95309	313.082	6.60318	9.37899e-05	24575.6	9236.55	6216.8	978.707	8161.68	42963.9	27790.1	24455.8	20857.3	29332.6	19398.4	24791.2	23429.3	4810.34	6939.17	5525.43	6823.88	5256.14	5676.01	7080.46	7746.49	6093.28
	M992T26	12.1486	991.559	25.8837	9.40415e-05	677.733	155.549	8233.51	2134.66	653.768	963.924	863.068	616.251	738.784	658.564	601.238	477.054	526.943	4610.97	10054.3	12418	7663.89	6988.15	7540.3	7983.72	8514.75	8327.52
	M761T6_2	5.06686	760.539	6.03643	9.4834e-05	1734.22	695.478	8787.03	2285.66	646.383	2630.24	2662.82	2282.62	1380.92	1371.12	2011.25	1190.66	1431.92	7202.21	9573.69	10831.4	9538.96	10248	7900.09	5613.78	12308.4	5866.75
	M310T22	3.46693	310.142	21.9742	9.49062e-05	617.581	113.386	2141.11	828.174	644.588	501.625	527.733	666.545	633.772	702.025	749.071	721.825	411.048	1066.96	2693.98	3021.93	567.116	2984.71	2333.9	2258.03	2101.49	2241.88
	M545T25_1	51.7034	545.258	24.8972	9.52699e-05	1545.88	672.647	79927.3	23649.9	3098.82	1985.82	1629.71	1572.72	1286.8	1293.76	1155.05	972.233	918.014	55573.9	56760.1	114193	69823	86354	67112.2	57715.3	109045	102770
	M663T19_2	12.461	663.332	18.5295	9.56337e-05	432.574	114.428	5390.3	2169.44	402.887	323.338	312.99	435.261	434.866	482.739	521.658	663.84	315.583	1506.73	6784.03	8834.21	4095.54	6717.94	6275.71	3649.15	6191.71	4457.71
	M811T21_2	8.0296	810.928	20.8951	9.67455e-05	138.583	47.5548	1112.76	707.385	177.833	167.415	112.048	180.6	207.941	121.669	72.6023	129.531	77.6049	2341.6	319.521	800.762	252.98	1914.84	828.933	749.623	1440.13	1366.48
	M729T28_2	2.23469	729.499	28.2577	9.75327e-05	10428.5	1112.86	4666.63	708.113	10185.4	10540.4	12394.8	9275.05	10338.8	10835.8	10602	11210.6	8473.17	3350.78	5489.22	4504.77	4996.16	4163.12	4269.03	4919.83	5662.74	4644
	M574T20_1	55.7016	574.293	20.1951	9.8424e-05	1090.31	161.777	60732.1	34612.2	1014.44	1341.62	1191.51	838.484	1223.6	1117.73	1094.79	872.404	1118.23	6129.13	140493	56093.9	61223.8	66509.4	53061.8	52856.7	55998.5	54223.5
	M898T21_2	14.4942	898.469	20.7168	9.8526e-05	309.01	130.046	4478.84	3449.49	379.302	305.189	297.441	606.263	303.748	290.567	237.042	222.061	139.479	11533.4	852.191	2564.25	385.037	5870.17	6081.28	5688.26	5178.18	2156.8
	M681T17_2	69.8138	681.297	16.7152	9.86398e-05	751.365	171.053	52455.6	20639.5	800.29	769.663	494.34	932.625	924.697	951.448	723.15	632.456	533.614	23865.7	38421.6	91208.2	44005.2	76339.5	55845.5	53217.2	52163.8	37034.1
	M639T22	13.2547	639.182	22.2669	9.87529e-05	292.964	63.0547	3883.15	1558.45	298.386	328.408	321.462	392.787	287.778	345.709	227.905	192.634	241.612	1911.45	3929.73	4650.17	845.173	5975.85	4784.14	4142.46	4453.99	4255.4
	M1008T6_4	109.455	1007.77	5.73424	9.92118e-05	23.9118	23.6245	2617.27	1397.78	42.9956	41.3339	65.6559	7.16004	2.17012	2.02082	9.22309	4.9839	39.6628	5762.16	932.06	1921.82	2420.45	2276.67	2219.89	1548.23	2926.78	3547.35
	M970T6_2	19.9043	969.716	5.7942	0.0001002	213.099	194.948	4241.58	664.968	626.026	329.297	306.991	137.598	74.3411	76.5435	71.7158	7.93371	287.442	4461.98	3301.69	3584.52	3995.03	5645.68	4090.91	4183.51	4564.84	4346.04
	M852T6_2	13.5207	851.656	5.80212	0.000102075	231.899	110.823	3135.45	722.041	235.624	198.672	281.311	266.668	117.87	117.401	144.127	249.917	475.505	2143.27	2138.34	4134.07	3584.91	3744.35	2998.81	2648.25	3738.64	3088.43
	M862T5	9.37484	862.424	5.22067	0.00010318	239.609	131.923	2246.29	498.414	463.089	222.926	192.477	127.435	103.645	453.888	244.706	198.716	149.595	1192.24	2603.63	2181.04	2714.78	2651.74	1731.1	2256.03	2349.31	2536.76
	M796T29_2	5.83708	795.591	29.1505	0.000104125	13545.6	2340.2	2320.61	951.009	11206.8	16419.8	16926.6	15571.5	12943.8	11563.8	13691.7	13224.1	10362.6	400.387	3076.47	3074.42	2251.82	2977.76	2821.15	2486.96	1080.66	2715.91
	M561T8_2	9.9368	561.46	8.28991	0.000104207	8348.79	2031.73	840.19	998.915	6419.88	9094.14	11701.9	8705.89	7582.93	6927.31	11179.2	5832.64	7695.26	229.019	3446.64	582.251	455.177	994.14	491.655	530.822	418.455	413.546
	M647T6_5	16.8605	647.477	6.3695	0.000105415	2217.45	1044.54	37387.4	6531.55	3835.29	2954.13	3441.32	1593	1700.84	691.973	2309.73	1179.66	2251.11	24571.1	35959.3	44286.2	32595	40298.3	33395.6	42073.1	44944.7	38363
	M896T21	16.8342	896.471	20.7146	0.000105641	259.73	83.0723	4372.34	3202.57	401.017	279.429	257.94	365.487	268.231	203.077	140.708	237.687	183.991	10812.6	267.728	2231.57	431.936	5608.68	5608.9	4832.58	4684.47	4872.56
	M599T17_1	387.985	599.356	16.8467	0.000105901	688.59	171.264	267163	81260.6	737.963	601.061	762.772	841.233	437.182	717.728	425.391	932.845	741.132	96516.4	316935	383060	293102	331112	270041	222035	252126	239536
	M646T46	1.93982	646.327	46.0258	0.000106154	1286.45	145.017	2495.49	342.913	1211.12	1482.69	1206.31	1368.65	1095.65	1079.45	1420.82	1399.72	1313.67	2300.78	2340.37	2558.19	3331.73	2131.59	2301.36	2504.53	2547.02	2443.82
	M781T6_1	18.2073	780.557	5.81817	0.000106383	134.571	86.4749	2450.18	557.774	296.698	89.8822	65.0654	71.7297	59.7062	140.307	76.9446	161.994	248.81	2526.84	2247.1	3443.99	1590.36	2988.69	2539.29	2587.67	2286.81	1840.84
	M994T26	180.653	993.576	25.8683	0.000107521	482.026	118.254	87079.3	26833.5	593.165	681.607	548.156	496.35	483.214	417.909	392.995	277.396	447.439	24291.6	105380	116322	82837.3	83327.2	76333.5	94151.1	94694.2	106377
	M899T8	16.3279	899.44	8.28967	0.000107612	139.766	49.0523	2282.09	615.832	213.69	130.505	114.334	150.811	132.508	212.378	121.57	55.5053	126.596	1639.9	2317.66	3708.19	2357.93	2482.68	1731.06	2338.19	2144.73	1818.47
	M793T25	5.70373	792.539	24.9486	0.000107697	1874.13	566.157	10689.5	1990.09	1332.76	2625.02	2579.26	2598.55	1359.03	1357.64	1791.7	1545.96	1677.22	8896.14	14033.5	8584.73	8784.77	11246.4	9461.99	11612.3	10356.9	13228.8
	M815T21	31.0598	814.527	20.6975	0.000107897	481.088	145.74	14942.5	8462.91	726.619	388.759	562.4	577.838	234.384	589.194	423.924	421.768	404.908	19937	660.449	24143.7	772.891	21370	17804.8	17321.4	16451.7	16020.6
	M1018T27_1	105.048	1017.71	26.5624	0.000108052	440.516	175.228	46275.4	17609.2	485.655	761.531	629.789	456.805	424.909	405.066	218.321	224.016	358.553	2334.67	60652.6	59687.9	44357.9	56076.6	53412.1	45778.4	49438.4	44739.9
	M761T25_1	4.48655	760.511	25.0252	0.000108177	2042.39	906.634	9163.31	625.236	1236.39	2092.42	2210.34	1563.55	1192.58	1363.85	2048.11	2585.24	4089.08	8418.58	9818.7	9017.91	9122.99	9476.59	8459.6	9817.54	8427.65	9910.22
	M309T22_1	37.6868	309.138	21.9615	0.000108204	296.285	132.317	11166	6173.09	284.077	45.3563	308.54	480.9	314.596	321.037	167.446	289.816	454.796	1644.48	11822.2	16608.8	284.846	17916.3	14795	13567.8	11728.2	12126.6
	M1225T19	12.8115	1225.25	18.6807	0.000108309	1236.75	1651.61	15844.6	2966.27	5480.37	1825.57	811.293	585.137	625.636	469.976	521.08	466.963	344.713	8976.58	16804.4	18080.3	16614.2	18034.9	14376.5	14276.1	18085.2	17352.9
	M888T9	80.8526	887.518	8.65532	0.000108884	230.178	79.1549	18610.5	8258.92	359.867	182.265	195.463	225.088	360.854	237.027	146.104	159.73	205.202	37784.4	8362.17	16472.8	15684.2	22168.8	12385.9	19389.9	19342.9	15903.2
	M617T17_2	31.9692	617.436	17.2147	0.000109081	487.951	225.101	15599.4	3353.47	530.607	278.786	494.913	607.343	452.683	394.854	168.567	971.224	492.578	23559.9	12531.9	15828.4	14141.2	15406.9	12050.1	16104.7	16392.2	14379
	M1363T43_1	9.84391	1362.7	42.6875	0.000109916	656.237	156.148	6459.94	1931.65	984.32	618.321	752.388	746.112	643.623	643.067	524.304	486.837	507.16	7737.67	5153.85	7049.04	4648.16	6953.49	5617.68	7571.29	3496.74	9911.54
	M444T17_1	3.03875	444.239	16.817	0.000109971	4249.44	917.142	1398.42	438.188	2605.08	5293.7	4964.29	3984.85	3848.48	4211.58	5475.23	4423.84	3437.89	703.374	1460.47	1658.82	1751.91	1103.94	2175.17	1032.58	1467.47	1232.02
	M759T25	10.7266	758.506	25.0172	0.000110154	5800.92	2281.24	62224.4	15039.8	3518.41	6283.78	8384.34	4844.69	3269.27	5280.29	10336.1	4648.57	5642.82	24395.5	70356.7	70560.4	60564.6	72131.3	60427.4	70775.9	60637.4	70170
	M551T6_3	11.8654	551.323	6.35013	0.000110858	2796.26	773.724	33178.6	3578.94	1892.25	2746.26	2438.45	3912.03	3228.42	3374.5	1449.79	3308.09	2816.54	31592.1	25751.6	32455.6	34487.8	32381.9	31692.3	36412.6	37723.9	36110
	M1069T6_1	60.3428	1068.53	5.82572	0.000111841	39.6734	50.7529	2394	805.494	162.889	11.5373	6.45861	10.173	28.6694	6.0484	72.2057	21.0487	38.0307	3724.74	940.641	1943.86	1735.54	2937.21	2159.43	2544.37	2793.18	2767.07
	M1019T6	43.9479	1018.72	5.80344	0.000111999	29.5482	26.8739	1298.58	634.77	81.9602	46.0793	25.0136	22.6443	0	16.7278	8.85282	7.75214	56.9034	1952.65	451.101	1171.92	1084.11	2084.76	554.69	783.575	1613.22	1991.2
	M492T17_3	86.4766	492.397	17.4003	0.000112256	633.163	191.973	54753.8	11201.8	611.875	1038.71	861.519	583.917	567.239	481.833	581.501	518.07	453.798	27673.6	64084	51442.2	58437	60353.7	52246.8	53557.6	62423.9	62565.1
	M790T25_1	10.479	789.519	25.0498	0.000112672	931.121	215.882	9757.26	2886.55	1002.1	1127.47	941.221	1322.67	616.072	930.217	919.377	855.904	665.065	2426.08	11111.2	12300.4	9344.83	10684.9	10412.1	10339.5	9762.12	11434.3
	M657T6_5	7.21465	657.484	5.98177	0.00011326	24560.4	6992.71	177195	41287.6	9667.78	29498.6	27292.8	34634.9	25014.6	21327.9	28638.9	22223.6	22744.7	270334	123218	185563	172555	166386	136847	169209	188206	182434
	M792T29_1	5.11985	791.565	29.0413	0.000113742	26359	3310.86	5148.39	3556.26	22011.4	30092.6	30923.4	28374.9	23337.8	24393.1	28143.4	27208.8	22745.6	751.027	1659.36	5657.02	9422.67	2715.49	6614.4	7470.2	10274.1	1771.25
	M274T6	8.86829	274.192	6.00213	0.000114004	623.683	174.944	5531	702.106	604.661	882.519	815.498	661.097	494.149	538.352	788.773	407.578	420.516	5889.14	4064.64	5227.8	5211.18	5848.85	5124.8	5885.39	6209.13	6318.05
	M752T6_1	10.3833	751.508	5.8939	0.000114053	3501.63	2534.71	36358.4	10874.5	2580.78	2287.09	2313.46	7152.5	1361.05	866.832	6921.12	1715.02	6316.78	10656.5	41031.2	50305.1	42820.5	38933.6	39539.2	35064.1	35317.9	33557.5
	M859T23	7.89416	858.594	22.9998	0.000114425	905.499	185.618	7148.16	3131.84	832.954	1122.09	1009.24	1228.16	624.89	900.424	802.253	778.096	851.391	2653.01	9317.28	10969.7	11524.5	5763.03	5116.11	4609.45	5279.24	9101.13
	M523T24	4.40781	523.379	24.1937	0.000114467	273.915	91.2005	1207.37	434.821	341.277	365.822	413.539	165.532	286.72	207.134	216.135	309.54	159.534	334.69	1722.44	1784.43	1180.01	1155.36	1145.65	1479.6	1102.23	961.878
	M1054T6_1	73.647	1053.54	5.83753	0.000114641	68.4927	69.0017	5044.28	1914.53	245.379	72.7203	25.2113	40.292	44.5783	50.3344	13.8427	53.5829	70.493	9287.68	2010.32	5808.39	4774.47	5230.66	4313.4	5072	4751.82	4149.77
	M600T17_1	159.696	600.36	16.8467	0.000114643	646.293	203.561	103210	29760.1	467.964	799.776	562.72	1031.73	693.754	784.89	392.408	621.676	461.719	41471.2	120952	146052	114684	126193	104808	85589.4	95364	93779.3
	M983T21	7.77064	983.421	20.7685	0.000116958	314.788	144.93	2446.1	1040.93	574.341	376.811	458.87	275.808	250.63	373.871	215.493	204.309	102.958	1989.97	819.029	4008.22	1766.17	3313.28	2135.13	1715.01	2595.27	3672.85
	M338T10	3.37246	338.13	9.51767	0.000117052	1347.3	388.02	399.501	131.023	1098.09	1780.32	1185.1	1746.95	627.533	1750.36	1162.02	1228.41	1546.94	216.283	279.34	449.133	289.093	481.057	328.724	517.799	413.625	620.455
	M1004T6_1	62.6665	1003.52	5.84113	0.000117055	51.3938	45.5023	3220.67	820.305	155.254	44.1801	50.353	78.9615	56.5685	13.2206	0	25.4323	38.5738	3242.79	1630.55	4121.28	2599.53	2994.03	3467.77	4463.47	3235.73	3230.85
	M552T7_1	2.98556	552.338	6.52858	0.000117155	3099.8	1130.91	9254.64	6949.2	1928.8	4251.41	2900.35	3971.99	2435.52	3562.72	3950.18	3949.74	947.439	286.276	11430.6	14049.2	13392.8	14255.5	0	14683.7	0	15193.7
	M1001T27	166.43	1000.69	27.1294	0.000117378	808.688	352.329	134590	78900.7	1474.93	1232.44	908.364	822.711	794.591	561.505	460.356	526.173	497.128	6611.71	179419	170472	255705	164012	29878.2	129664	95443.4	180103
	M620T19	8.49464	620.386	18.5182	0.000117589	1396.8	214.738	11865.3	4445.76	1351.36	1798.49	1436.67	1541.08	1339.37	1470.44	1366.57	1265.75	1001.49	3652.9	15527.4	20348.7	11807	12340.6	10685	10564.1	10588.3	11274
	M520T17_1	5.96908	520.361	17.2675	0.000118182	5373.47	2420.12	32074.7	3690.66	3793.58	10221.5	7990.15	6482.77	4005.18	5246.84	4263.53	3065.8	3291.88	36810.7	27527.1	33837.1	37448	34568.2	30398.4	29182.9	30614.3	28285.7
	M822T29_3	4.27775	821.603	28.8961	0.000118392	8088.78	1645.5	1890.89	490.535	5484.82	8980.23	10244.6	10229.7	8834.75	6751.48	7883.2	7854.89	6535.37	800.514	1756.06	1761.5	2135.76	2171.73	1918.11	2291.07	2492.17	1691.14
	M676T23	29.3922	676.176	22.7929	0.000119049	251.762	69.1763	7399.85	2844.53	295.003	382.251	261.488	259.684	207.216	286.208	242.281	141.256	190.474	1585.41	9541.03	11756.2	7174.59	9329.65	7773.33	6915.35	5704.73	6818.32
	M846T25	14.5554	845.563	25.2085	0.000119441	27052.5	6194.47	1858.59	688.798	19102.3	35838.9	34711.9	29840.1	20768.9	21976.5	31375.9	26822.4	23035.7	884.009	1459.06	1077.22	1462.12	2051.63	1998.26	2322.94	2505.67	2966.42
	M843T28	3.25021	843.416	28.0948	0.000119754	2442.16	386.076	751.386	191.207	2398.38	1934.73	2652.05	2321.87	2797.45	2815.98	2918.96	1841.74	2298.27	507.27	1098.45	948.905	855.359	600.342	593.758	667.166	808.037	683.188
	M438T6_2	9.23741	438.348	6.41573	0.000119865	8805.79	5135.92	953.275	424.394	4988.81	7096.54	15500.1	18869.2	4777.55	4529	10256.6	7404.97	5829.34	1975.89	980.222	1059.32	714.648	689.793	1082.01	688.156	560.12	829.313
	M307T30	3.80862	306.91	30.2155	0.000120604	10362	2398.28	2720.67	1739.64	14541.3	8363.94	10346.1	8003.29	12417.9	10115.8	10960.9	11692.8	6816	715.649	6095.09	3197.88	2372.54	4060.1	1709.76	587.965	2151.06	3596.01
	M1175T20	30.4818	1175.23	19.8298	0.000120996	386.033	308.443	11767	2285.84	1135.58	553.229	374.688	220.125	246.273	223.36	338.418	290.221	92.3994	6369.67	12008.9	12898.1	12770.8	12566.5	10191.9	12101.2	14239.6	12756
	M626T17_2	10.8825	626.374	16.5995	0.000121689	667.59	99.5024	7265.03	2924.07	528.252	737.983	566.027	785.481	773.465	657.304	543.897	727.304	688.592	3393.71	13661.2	7390.3	7642.79	8151.71	4935.15	4949.72	8131.58	7129.1
	M508T17_2	17.7966	508.45	16.8682	0.00012208	1811.65	298.783	32241.1	8327.05	1305.86	2353.46	1917.02	2071.52	1728.3	1804.69	1878.26	1664.2	1581.49	38259.6	11310.3	35665	30487.7	34953.9	33097.5	32164.6	34881.6	39349.6
	M522T18	2.40757	522.249	17.863	0.000122152	1435.77	352.797	3456.71	1196.49	1096.76	2000.57	1857.52	1804.93	1208.22	1193.29	1411.27	1182.83	1166.52	1012.41	5254.46	4428.32	2743.93	3817.27	3894.87	2825.85	3408.51	3724.78
	M791T19	79.3508	790.546	19.1153	0.000122407	499.164	304.706	39609.1	14489.3	544.893	173.832	206.167	316.994	542.299	1210.95	429.445	536.651	531.243	65815.9	17630.8	21599.5	42703.1	50290.1	39552.3	34224	39346.3	45319.4
	M937T23	4.69944	936.701	22.9108	0.000123056	716.197	217.39	3365.73	1227.07	681.024	1080.9	1025.08	699.304	524.486	581.468	685.687	414.658	753.169	621.443	4317.43	4684.32	2770.77	3706.91	4486.38	3044.27	3192.28	3467.73
	M817T6_2	3.61385	816.752	6.39527	0.000123931	582.994	105.338	2106.86	640.933	553.308	630.162	582.269	797.013	563.78	467.533	538.155	450.515	664.214	3279.22	1027.38	1428.21	1833.36	2398.41	2226.49	2381.65	2297.07	2089.91
	M828T6_2	19.7336	827.653	5.8055	0.000123955	126.535	76.6932	2496.99	626.655	281.366	77.4287	108.53	186.166	78.5938	40.8249	80.981	94.6964	190.231	1533.59	1896.18	3327.91	2382.5	2496.94	3516.9	2283.95	2694.24	2340.74
	M412T18_2	9.52372	412.326	17.603	0.000124099	1770.63	358.377	16863	2435.83	1259.34	2158.36	2231.59	1946.84	1570.33	1580.4	2156.43	1609.89	1422.49	11004.2	17035.2	16425.3	17573.8	19476.7	17027.8	18955.7	17851.4	16416.6
	M1198T19_2	56.5556	1198.23	18.9186	0.000124317	1000.36	1639.1	56575.9	8419.64	5271.78	1345.18	575.27	391.881	355.482	272.035	284.223	298.721	208.66	39017.3	54679.7	59690.9	56570.4	59087.4	49124.9	60698.5	68273.4	62040.9
	M679T6_1	5.9809	678.502	5.97713	0.000125674	16509.6	4903.58	98742	21608.5	5537.82	17431	19777.8	19160.2	16426.7	12538.6	22406.9	17297	18010.1	47637.3	107537	119954	102035	90076.3	93281.2	108518	118176	101463
	M885T6_4	21.2297	884.711	5.77053	0.000125806	95.4181	42.7558	2025.7	395.958	70.94	161.682	133.287	70.4766	99.5798	60.4364	55.0694	55.824	151.468	2133.94	1256.79	2259.48	1699.21	2311.03	1709.23	2214.16	2542.07	2105.37
	M595T22_2	22.2945	595.243	22.1462	0.000126331	598.108	208.261	13334.5	5248	681.424	940.102	901.274	444.552	490.243	487.359	623.551	478.578	335.894	9686.63	11310.8	18921.4	9478.78	12870.3	13224.1	9148.7	24800	10570
	M580T30_3	4.0409	580.328	30.1202	0.000126543	502.326	116.829	2029.85	495.846	364.882	462.68	510.194	661.019	653.076	541.752	322.837	443.133	561.357	1460	2650.1	2059.63	1943.65	2140.26	2410.16	2319.33	1047.42	2238.09
	M502T44	3.63983	502.378	44.478	0.000127067	584.179	149.145	2126.31	238.027	460.943	739.59	772.08	685.608	682.681	572.179	508.446	523.48	312.603	2080.14	2003.64	1832.24	2402.25	2417.43	1910.12	2208.22	1881.77	2401
	M543T6_2	10.8669	543.237	6.42292	0.000127187	7761.82	3194.54	714.261	402.19	1357.77	6283.45	12964.3	9638.82	6173.59	9643.49	7959.9	8840.36	6994.7	497.463	114.187	1067.38	628.199	694.734	1233.08	1152.12	851.182	190.005
	M535T46	7.72313	535.372	45.5998	0.000127221	649.856	118.277	5018.93	821.201	861.233	582.641	713.639	611.231	487.734	725.164	743.254	539.452	584.356	4163.43	4381.91	4925.22	4697.06	6921.25	4931.77	4531.7	5546.5	5071.48
	M1199T26	7.24928	1198.86	25.896	0.000127363	758.282	174.759	5497	1114.68	926.877	850.346	963.196	715.537	894.377	786.127	679.553	571.571	436.954	5363.25	5264.74	5701.36	3879.67	6815.39	4286.35	4835.02	6012.96	7314.27
	M860T5	17.7635	860.423	5.21998	0.000127569	202.312	126.404	3593.76	767.596	487.994	190.456	105.001	122.29	151.24	182.851	327.416	135.328	118.228	2027.02	4116.48	3623.25	4387.57	4564.36	3145.99	3176.79	3525.37	3777.03
	M636T17_1	48.5192	636.337	16.892	0.000127636	618.443	167.147	30006.4	12643.8	664.663	640.018	547.953	612.664	580.624	1021.12	468.703	580.502	449.737	5972.21	51300.9	42862	30383.8	32696.9	27568.1	22068.7	29672	27532.6
	M901T30_1	9.35481	900.512	29.8191	0.000127876	345.743	160.578	3234.36	829.449	226.209	240.519	542.243	292.641	276.65	229.903	664.343	415.568	223.61	1201.5	3804.22	3619.35	3488.74	4028.14	3072.4	3392.47	3526.72	2975.7
	M350T20	27.8719	350.274	19.7862	0.000129411	8309.17	3918.72	231592	57976.3	7094.05	10985.7	8784.52	10898.8	2656.93	1627.68	13517.2	9914.48	9303.19	204171	137999	263928	267760	197529	293111	187820	212179	319835
	M463T30	12.1509	463.307	29.9757	0.000129416	306723	47575.3	25242.8	2999.61	262023	388949	384044	311422	277184	284752	292999	292391	266742	27575.3	30168.8	25208.9	21541.5	22397.3	21322	25341.3	27089.4	26540.9
	M1600T26	13.9586	1600.09	26.448	0.000129717	212.226	94.6476	2962.38	1211.63	323.09	246.941	251.72	310.321	155.41	304.591	90.5238	91.2625	136.172	126.473	4125.66	4208.21	2689.69	2683.14	2861.14	3400.8	2939.57	3626.77
	M581T18	9.97146	581.39	18.4847	0.000129808	2134.53	411.684	21284.4	6035.56	1651.08	2139.36	2885.62	2218.95	2113.95	2463	1843.41	2327.18	1568.25	10735.4	27709.3	31855	18030	18894.7	19796.8	19643.3	21180.3	23715
	M491T17	118.389	491.394	17.4003	0.000130307	1256.64	278.707	148773	30577.8	915.094	1424.53	1700.56	1071.62	1101.39	1054.08	1669.09	1175.49	1197.9	74043	173770	140581	149936	166038	143040	152635	168908	170005
	M891T25_2	7.79487	890.593	25.333	0.000130726	100870	25822.6	12940.5	3167.94	65837.8	141881	129452	118127	79567.9	83303.6	113267	94249.5	82141.9	8338.85	12199	12107.5	19769.9	15270.7	13693.5	11349.7	11421.8	12313.6
	M878T29_2	5.78978	877.534	28.916	0.000131396	5827.99	926.022	1006.6	337.622	4967.23	7002.8	6994.03	5793.86	5210.49	4666	6865.23	5878.17	5074.13	712.869	1180.6	768.982	666.226	1077.06	1151.4	601.694	1590.72	1309.85
	M552T20_3	109.256	552.291	20.2035	0.000132097	1810.39	326.947	197795	66703.7	1560.05	2028.92	2270.39	1861.19	1695.04	1913.15	2104.73	1174.41	1685.58	137171	233857	167231	259249	232729	77358.3	184093	297536	190934
	M693T6_5	15.8557	693.441	5.92953	0.000132611	6316.46	4454.88	100152	34754.1	4205.16	103.425	318.483	8853.58	4145.29	6115.86	12073.7	10274.1	10758.6	13017.2	112238	140505	112187	105174	105904	104321	108782	99238.5
	M816T9	3198.01	815.503	8.65601	0.00013275	448.713	60.3691	1.43499e+06	691664	443.742	433.771	351.301	431.946	489.381	426.808	478.523	412.546	570.396	3.073e+06	598691	1.11252e+06	1.23822e+06	1.57977e+06	941972	1.31035e+06	1.57681e+06	1.48354e+06
	M1007T23	6.07269	1006.65	23.2432	0.00013296	734.534	236.079	4460.6	1435.19	867.383	1077.74	946.764	978.073	609.348	649.9	502.585	421.073	557.944	1091.61	5415.07	5987.27	4070.13	4813.76	4103.12	4565.13	4426.54	5672.75
	M1011T21	14.1064	1011.47	21.4862	0.000133973	280.94	110.637	3963.06	1591.31	435.799	378.378	301.959	322.201	355.477	176.533	294.203	106.676	157.231	505.095	5902.29	4216.65	2442.95	4461.05	4925.62	4122.16	4923.87	4167.85
	M470T18_1	3.05997	470.225	18.2003	0.000135375	358.329	149.883	1096.47	208.558	277.038	331.845	399.898	276.136	730.367	255.109	302.404	256.614	395.549	687.808	1031.31	1357.49	1186.46	1130.42	978.073	1285.49	948.405	1262.82
	M689T29_1	19.0332	688.519	29.1465	0.000135675	1158.67	327.91	22053.2	4524.91	883.021	1451.06	1465.83	550.655	1412.72	1199.89	1134.34	1454.9	875.635	16729.6	26539.9	25369.9	13600.9	23034.3	21056.8	23116.9	21542.7	27488.1
	M550T20	481.07	550.284	20.2772	0.000136127	1757.31	575.058	845390	325957	1795.83	2028.08	2615.9	2140.44	2265.84	1524.7	1531.27	1101.09	812.672	792898	1.18964e+06	889563	982678	1.15104e+06	325955	963096	1.01718e+06	296465
	M513T32	2.94592	513.343	32.3597	0.000136557	2483.05	764.293	7314.86	1731.38	2259.42	3606.68	3366.35	3034.35	1388.81	1453.63	2391.85	2467.2	2379.18	4758.99	8298.66	8391.62	4926.3	9414.55	8003.92	7794.12	5634.61	8611
	M712T6_1	259.439	711.528	5.93773	0.000136803	617.284	795.77	160147	45661.2	1055.25	57.5686	40.5865	12.0745	27.3952	1467.67	27.9013	688.251	2178.85	270737	106714	168585	157857	147184	132294	138955	167381	151619
	M1071T23_1	7.50237	1070.76	22.9534	0.000137006	582.362	121.138	4369.1	1797.22	552.164	691.29	776.536	732.033	433.998	514.774	474.063	507.02	559.385	1272.09	7207.5	3076.03	6340.86	4653.38	3004.86	4391.33	4194.76	5181.07
	M658T6_3	7.79754	658.487	5.98672	0.000137189	9944.93	4368.48	77546	17215.2	5059.91	13243.8	12098	15220.3	10097.3	9326.65	13073.5	1271.06	10113.9	114130	53463.3	77464	71645	72737.7	60652	78794.6	86806.3	82221.3
	M177T18	14.757	177.166	18.2625	0.000137197	380.88	152.179	5620.64	817.637	540.211	633.01	557.111	284.658	211.875	300.708	314.936	316.243	269.168	3771.69	6049.26	5070.35	6526.25	6288.93	5686.18	5452.28	5967.71	5773.09
	M982T24_4	22.704	981.63	24.0168	0.000137257	448.371	157.569	10179.8	1142.18	398.487	413.322	734.562	575.239	381.862	585.22	277.901	237.67	431.075	9638.44	9768.41	9492.49	9691.36	8428.3	10031.8	11197	11134.3	12236
	M530T7	9.30657	530.379	6.5445	0.000137278	1642.78	410.59	15288.6	4062.41	2073.13	1862.85	1507.12	1425.57	1604.48	1374.12	919.741	2312.97	1705.03	22606.6	9876.02	18777.6	18652.7	12216	13831	13985.2	11808.3	15844.3
	M985T21	4.76566	985.428	20.7832	0.000137914	482.277	153.435	2298.37	994.025	682.529	614.665	445.49	567.229	474.959	607.22	441.551	259.443	247.407	1590.03	1480.06	4040.89	1475.79	3421.62	1431.05	1724.72	2407.01	3114.15
	M612T6_3	13.8605	612.351	6.35323	0.000138235	858.734	418.205	11902.5	2399.52	1358.01	656.502	1045.43	1457.34	1018.21	181.42	890.27	397.933	723.489	13924.2	6214.95	12138.8	12651.1	11355.5	10777.2	12540	14019.7	13501.2
	M649T11	4.92285	649.405	10.8473	0.000139208	6517.56	1502.52	1323.94	439.964	4261.63	7554.35	7980.22	8110.5	6526.64	6196.09	7940.06	4431.33	5657.19	289.139	1029.49	1235.29	1636.09	1561.51	1698.45	1555.6	1477.85	1432.03
	M864T6_3	5.04395	863.691	5.77193	0.000139331	305.297	190.763	1539.9	486.001	220.859	652.833	411.558	541.356	240.646	127.887	171.707	100.131	280.697	2535.71	1081.33	1121.34	1933.76	1116.9	1271.5	1780.62	1356.5	1661.48
	M791T29_1	7.81135	790.561	29.0413	0.000139439	42747.9	6961.64	5472.53	4646.74	32829.1	48436.8	51680.4	45583.2	36570.3	35243.1	48635.1	47346.4	38406.2	697.331	1396.05	3913.81	1862.84	9557.61	6493.16	7658.36	2807.12	14866.5
	M804T19	12.523	803.522	18.6943	0.000139942	912.577	282.063	11428.2	1799.64	1038.87	565.304	1127.54	1267.14	1264.6	978.144	673.756	692.02	605.814	6806.96	10862.6	12285.5	12487	12127.5	11898.1	12484.9	11898.9	12002.5
	M686T6_1	15.3033	685.512	5.94973	0.00014136	18539.7	5312.6	283720	72065.5	8469.78	24570.6	23407.6	22937.9	14736.5	14118.5	21711.3	17786.3	19119.1	450151	193244	299035	276303	249134	224344	268798	303823	288645
	M524T22	8.12065	524.283	21.8714	0.000141664	1022.79	223.833	8305.75	3563.88	1033.63	612.241	975.747	1275.74	966.301	1092.54	1337.09	1114.3	797.554	5227.22	7599.3	13625	1238.07	11630.6	9010.7	9386.06	9055.22	7979.51
	M618T23	44.1995	618.154	23.243	0.000141719	350.022	105.647	15470.8	6170.02	232.282	287.275	445.725	463.195	495.064	404.975	295.118	202.439	324.123	1047.9	19271.3	20165.3	13337.9	22691.6	15362.2	15148.7	15001.7	17210.3
	M1032T43_4	20.199	1032.27	42.7148	0.000142218	771.801	242.775	15589.6	3278.54	1193.57	963.139	809.268	560.578	649.304	657.066	827.035	913.922	372.326	14429.1	15947.1	19349.7	11395.3	18000.1	11157	15759.5	13778.3	20490.4
	M408T17	7.07221	408.261	16.7983	0.000142761	21196.2	4356.41	2997.11	1986.44	11177.3	26380.4	24676	21437.2	20720.2	21114.6	23950.1	22069.6	19240.6	939.419	1030.95	842.621	1477.42	3827.09	3122.7	4848.32	4983.2	5902.31
	M548T18	6.52943	548.441	17.7255	0.000143741	3143.01	651.181	20522.1	7300.37	2890.06	4149.17	3933.37	3470.54	3449.61	2469.89	2765.74	2939.32	2219.38	4446.79	31519.4	18459.9	22241.4	22194.9	20828.8	17023.5	24533	23450.8
	M996T24	34.5842	995.537	24.2257	0.000144542	593.413	131.638	20522.7	6212.69	725.973	741.924	646.388	613.278	579.81	674.691	445.495	334.755	578.401	24668.6	18173.3	27001	15578.5	15331.6	25103.8	16609.5	12295.9	29942.4
	M817T9	1431.96	816.507	8.65601	0.000144766	438.339	110.369	627684	304928	608.873	414.717	318.336	562.779	392.767	373.717	552.754	303.633	417.477	1.35262e+06	263781	482416	542379	687070	411071	573452	688643	647721
	M438T7_2	189.75	438.254	6.82659	0.00014477	2228.08	712.021	422778	176973	1271.61	3022.77	1856.13	1982.3	2966.85	1756	3375.58	1801.45	2020.07	32152.9	664695	410554	615125	413226	386945	406582	427773	447951
	M593T22_2	115.954	593.226	21.5988	0.000145719	727.957	177.247	84409.2	34588.9	1018.29	836.973	690.755	841.937	758.54	825.271	483.218	602.76	493.862	41099	80002.4	100123	28798.5	136819	116986	67354.6	98933.8	89566
	M824T22_2	5.20859	824.036	21.909	0.000146025	306.312	80.1415	1595.45	327.825	353.224	362.19	377.56	292.914	351.046	356.951	304.059	134.519	224.342	911.576	1513.64	1988.28	1575.13	1755.02	1378.97	1541.17	1728.93	1966.34
	M435T17_2	28.7466	435.331	17.3367	0.000146389	1024.02	188.954	29437.3	3778.87	1169.89	965.604	1337.29	898.253	1043.79	974.751	1118.21	1051.24	657.203	22686.4	29899.1	26445.8	27731.1	30465.1	28066.2	30522.8	34614	34504.7
	M369T21_3	43.112	369.266	20.5058	0.000146897	2639.3	876.576	113785	31325.3	2371.56	1676.83	3312.65	3764.5	2683.17	2561.94	1770.29	1663.87	3948.9	148592	76873.7	74561.1	78753.1	143463	119904	146441	133465	102016
	M390T18_4	6.38928	390.348	18.1568	0.000147226	3804.15	1135.9	24305.8	13835.7	5105.3	4613.29	5269.83	4528.71	3338.4	3277.46	3258.72	3011.56	1834.08	2560.85	32169.9	40881.7	537.545	34143.8	30579	24017.5	25055.8	28806
	M701T19_1	11.4415	700.561	18.854	0.000147624	584.494	131.067	6687.5	2323.69	558.478	752.883	781.223	570.494	656.326	554.062	432.91	570.148	383.924	2489.28	9904.55	9719.56	8358.47	5578.74	6438.63	5667.98	6039.83	5990.43
	M619T23	41.4677	619.151	23.243	0.000149692	441.917	121.665	18325.3	7340.01	541.887	407.242	521.477	467.089	409.073	672.219	307.799	346.722	303.742	1269.72	22446.5	24076.6	15812.3	26867.6	18137	17361.3	17588.4	21368
	M321T19_1	9.27336	321.249	19.1329	0.000149986	110880	24236.4	11956.8	3456.13	82493	141528	149685	107066	96143.9	103710	130536	102495	84262.4	8542.64	16594.7	19027.7	11305.3	10393.8	10169.3	10175.7	10753.9	10648.3
	M688T29_1	17.3789	687.516	29.1388	0.000150068	3048.3	482.429	52976.1	11676.1	2726.44	3621.99	3515.61	3470.97	3428.88	2542.58	2888.84	2965.15	2274.21	38883.6	64611.8	61638.7	31838.9	55186.7	51119.4	53610.6	51919.6	67975.9
	M735T7	11.9811	734.562	6.5143	0.000150452	14483.3	15280.3	173526	19588.8	47922.4	30134.8	17789.5	10665.5	6558.37	4445.04	5518.11	2977.93	4338.18	216453	160124	184963	156736	177799	153691	172949	179266	159750
	M1047T25	81.5245	1046.64	25.2357	0.00015057	363.921	111.538	29668.5	9620.35	399.594	536.815	488.866	378.991	299.166	425.534	301.314	204.932	240.079	14964.4	40455.4	21308.4	19912.4	36767.1	40690.9	30859.1	25295.3	36763.7
	M1035T23	52.5151	1035.48	23.4322	0.000150627	298.182	193.741	15659.1	4208.79	770.347	272.582	341.073	298.55	256.751	306.905	130.967	114.008	192.46	7831.97	20015.5	22177	17090.2	17141.8	16248.9	13640.1	13241.3	13545
	M669T18	10.4283	669.377	18.4318	0.000150722	523.169	44.5066	5455.78	1520.78	474.76	535.117	501.273	561.476	611.209	494.951	478.387	546.272	505.078	2340.92	5783.6	6732.81	4048.49	7092.26	4704.5	6342.41	5583.28	6473.76
	M811T7_1	113.708	810.506	7.35083	0.000150843	268.428	58.0345	30522.5	6747.05	320.9	226.094	199.231	335.304	286.053	308.804	311.367	255.521	172.58	23240.3	18453.5	38711.4	28898.5	36081.3	26462.6	33111.9	36264.7	33477.9
	M830T6_2	15.8586	829.616	5.8908	0.000153229	110.671	39.2643	1755.09	414.135	46.5056	105.829	71.3872	125.999	112.912	100.352	102.31	154.215	176.529	1301.97	2200.08	1782.92	2586.79	1694.4	1577.53	1640.88	1278.14	1733.08
	M357T20_1	6.81936	357.213	20.0527	0.000153587	58073.5	31111.7	396024	97525.4	39340.3	65347	121749	73664.8	84674.7	39612.6	39600.5	28743	29929.8	237914	440526	387208	388908	545371	324978	295767	478954	464589
	M889T19_1	337.54	888.544	19.3462	0.000153616	525.682	174.145	177439	50434.1	256.369	814.43	766.05	478.872	595.397	473.435	452.307	473.87	420.412	65533.9	197135	212911	219649	168142	128905	189696	207524	207451
	M1017T6_1	43.236	1016.54	5.95778	0.00015404	78.8023	28.1488	3407.09	1861.66	121.47	116.07	61.8461	76.3825	29.7225	61.5052	87.814	81.7741	72.6367	6451.8	593.329	1786.8	2071.68	4661.34	3883.99	3866.7	2264.24	5083.98
	M648T11	17.7908	648.4	10.8067	0.000154248	14896.5	4434.09	837.312	486.746	8093.97	16443.2	24093.7	17992.9	14625.8	13906.3	14183.9	12189.3	12539.3	174.923	462.908	1086.22	1472.9	712.224	1679.99	538.801	698.59	709.247
	M1016T27_2	662.137	1015.7	26.5783	0.000154638	510.376	281.473	337939	131588	1052.24	774.409	633.438	536.861	498.326	396.593	288.105	144.613	268.795	12732.2	454418	428159	330357	428309	387487	320386	345385	334215
	M981T26_2	98.0964	980.691	25.7862	0.000154683	464.823	161.098	45597.5	15429.1	821.538	458.235	535.576	326.137	391.282	394.008	564.579	407.235	284.821	71783.4	38727	24772.5	51681.5	39152.5	29914.4	59369.4	37083.2	57893.5
	M598T6_1	3.76323	597.517	6.35	0.00015547	11734.8	9737.76	44160.8	8713.9	19481.4	2130.44	22870.5	2405.18	16590.3	15710.2	1921.88	23633.3	869.938	65840.9	36120.8	39847.2	39962.4	45995.8	41613.7	40008.3	46199.4	41858.6
	M1038T6_2	16.9609	1037.71	5.74563	0.000155709	103.865	186.014	1761.65	1017.2	561.593	223.906	86.7958	11.1801	6.21998	2.05078	8.5165	19.7474	14.7791	3902.17	983.778	748.444	1536.19	2749.19	1063.62	1998.97	1060.28	1812.2
	M814T9	1006.22	814.492	8.68198	0.000157	459.499	103.027	462360	216034	445.56	438.936	541.354	600.418	414.31	260.27	486.69	387.811	560.143	986721	214077	378551	411239	512438	319817	400250	482413	455730
	M713T6_1	250.532	712.531	5.93363	0.000157493	288.633	239.842	72311.7	20365.4	605.697	84.9455	136.076	44.3873	157.683	501.206	44.0089	429.931	593.761	122219	49005.2	76814.9	74988.6	66142.4	62340.5	64561.9	69615.3	65116.9
	M608T6_2	9.64772	608.454	6.0198	0.000157535	2948.3	714.395	28444.3	4093.29	2276.56	2609.29	1535.99	3574.21	3013.65	3350.41	2919.14	3485.75	3769.68	29415.3	19845.8	26392.7	30881	29782.1	25409.3	28689.5	33071.2	32512.2
	M585T20_1	28.7813	585.222	20.285	0.000157578	338.401	46.6714	9739.62	3461.52	357.023	342.146	421.289	319.485	374.782	361.623	290.69	268.394	310.176	1863.12	11220.5	12435.6	13285.1	8910.41	7403.72	10215.8	10332.5	11989.8
	M814T7_1	15.0054	813.518	7.3653	0.000157916	1184.46	415.924	17773.4	3851.71	1041.81	905.051	1173.6	2035.61	1637.25	863.776	742.45	969.303	1291.32	13966.3	12754.8	21156.1	12001.9	21531.5	18529	18408	21421.8	20190.9
	M163T20	9.33284	163.15	20.448	0.000158211	1171.26	585.189	10931.2	2656.94	744.006	875.556	2478.18	1494.9	1424.9	813.278	828.586	593.969	1287.95	14641.6	9769.12	6717.83	11300.1	14981.1	10637.2	10274.2	11598.6	8460.72
	M697T25	6.32248	697.152	25.3106	0.000158264	497.548	67.611	3145.74	797.036	487.667	442.109	597.091	544.717	561.058	450.908	549.992	443.986	400.403	1361.59	3724.05	3221.82	2791.57	4203.4	3164.16	2867.85	3457.23	3519.98
	M413T23_2	3.81099	413.214	23.3019	0.000158513	1423.97	208.487	5426.74	1537.91	1039.79	1578.82	1457.76	1672.94	1336.06	1574	1610.2	1237.15	1309.04	2417.44	4851.36	7307.51	5692.44	7104.36	4438.1	6325.71	6162.8	4540.94
	M667T23	6.18976	667.175	23.4119	0.000158905	251.021	82.5011	1553.76	351.892	309.694	190.473	430.221	167.984	274.635	248.322	243.096	166.132	228.636	1396.71	2032.15	1641.94	2182.03	1325.33	1248.94	1488.47	1544.82	1123.46
	M508T20	2.97901	508.31	19.8358	0.000159195	124236	81627.4	41703.8	9061.16	111632	237375	3119.4	185002	6674.03	211392	135180	124641	103110	30665.9	56425.1	53236.4	35243	46851.8	43759.9	40409.9	33029.2	35712.9
	M923T6_2	14.7651	922.692	5.74252	0.000159427	86.137	41.1766	1271.82	323.746	119.14	109.925	121.465	94.46	47.3451	36.7521	55.1026	43.0391	148.003	1505.54	490.365	1413.66	1398.5	1173.82	1185.29	1291.59	1596.27	1391.33
	M890T25_2	8.10813	889.589	25.333	0.00015994	203035	54051	25040.9	5442.32	131536	287729	264799	240479	162099	167064	230285	181391	161932	16670.6	22685.2	22467.9	34312.8	31116.2	28298.5	21815	21920.2	26081.9
	M589T7_2	5.52176	589.431	6.50558	0.000160282	77749.5	13168.1	14080.6	5145.8	69112.5	94504	96733.8	83326.5	69930.4	64429	84432.2	78413.8	58863.3	1463.8	18258.2	17417.1	17790.6	12067.2	13864.1	16034.1	15619.4	14210.6
	M578T30_2	4.87995	578.261	29.9578	0.000160477	1968.77	1241.72	9607.48	868.462	4988.46	1583.47	1297	2604.1	1327.87	1044.5	1026.58	2091.14	1755.78	9342.35	9315.74	9453.18	8753.42	9612.89	8571.28	9457.3	11339.8	10621.3
	M489T7_3	4.40646	489.447	6.5027	0.000160587	2908.09	623.679	659.962	95.6194	2595.28	3684.98	3270.93	3437.42	2559.54	2710.53	3673.95	2189.63	2050.59	467.959	716.007	623.93	688.794	626.607	589.277	710.573	797.082	719.43
	M696T7_1	117.296	695.534	6.63058	0.000160604	1468.35	1065.74	172232	27127.8	1587.37	3546.85	1118.23	2847.65	850.478	834.655	643.565	1441.76	344.613	196554	137523	174991	157519	164948	134030	193008	215957	175556
	M1015T27_2	757.233	1014.71	26.5701	0.000161482	519.239	350.898	393185	154972	1219.66	854.762	640.509	594.935	468.383	289.501	229.731	151.84	223.827	12316.5	530705	504701	386391	497648	455987	376942	402471	371501
	M529T18_2	56.7744	529.387	17.8522	0.000161604	1711.09	345.354	97146.4	57695.9	1628.69	2189.24	1930.69	1623.36	1321.8	1816.77	2028.41	1778.23	1082.67	975.843	212251	107724	117307	127869	56908.3	102048	72138.3	77096.8
	M663T22	7.59429	663.15	21.6236	0.000163648	312.584	70.5465	2373.86	1195.08	382.753	340.874	344.328	384.72	322.918	351.244	273.639	239.617	173.168	1305.5	4843.77	1832.12	3412.92	1610.82	1579.31	1595.76	1922.77	3261.74
	M827T6_1	7.75566	826.646	5.85833	0.000163676	311.37	98.6766	2414.88	703.626	243.871	343.054	279.355	472.039	294.452	152.006	247.613	335.393	434.544	2418.97	2382.69	3208.84	2681.75	1746.61	2868.34	3060.5	2430.79	935.425
	M586T18	8.08915	586.424	18.4867	0.000163749	1763.77	475.576	14267.4	3656.65	1668.93	2259.21	2688.91	1798.13	1716.73	1782.15	1289.32	1562.22	1108.34	6721.69	15376.9	18907.2	13269.4	13792.5	12365.8	12999.6	17265.4	17708.2
	M1017T27_2	392.072	1016.7	26.5701	0.000164951	378.094	202.903	148240	57324.1	647.907	479.246	720.545	331.02	403.553	258.872	167.371	229.566	164.763	5781.85	198220	187087	146344	184626	172068	144820	153896	141316
	M392T18_1	3.81077	392.175	18.0565	0.000165224	756.306	130.164	2882.11	1406.68	943.547	829.229	661.356	879.622	733.877	777.957	739.02	749.711	492.437	1155.75	4280.78	3611.68	2798.57	1202.01	5128.9	2963.03	1396.59	3401.68
	M813T9_2	1446.93	813.488	8.68198	0.000165745	678.96	275.091	982407	464478	523.147	320.835	531.002	1290.31	582.329	545.538	725.631	812.47	779.37	2.10814e+06	447632	807228	868204	1.09886e+06	674534	845890	1.0239e+06	967279
	M617T23	62.1566	617.152	23.243	0.000166565	495.092	61.4445	30773.2	12013.2	499.228	543.618	554.52	590.465	494.242	457.108	385.847	470.997	459.803	2132.12	38107.3	39556.7	27461.6	44178.4	30826.5	30908.5	29647.2	34140.7
	M443T8_1	21.3701	443.191	8.04609	0.000166976	2408.66	915.586	51473.3	25398.2	1841.98	4212.79	2951.28	3034.52	1138.96	2211.7	2619.38	1624.37	2042.91	1129.02	98170.3	59955.7	55862.1	65180.1	49101.3	42973	48247.5	42640.5
	M611T21_3	9.95092	611.188	21.3205	0.000167078	334.651	56.6962	3330.08	1529.82	418.505	311.422	260.604	376.848	300.252	368.531	275.871	301.803	398.021	4009.75	956.21	5414.77	1019.08	4664.56	3022.55	3913.93	4065.74	2904.18
	M1651T27	10.9873	1651.11	26.6595	0.000167714	167.003	71.5577	1834.91	851.807	174.81	273.526	246.03	169.972	153.573	220.494	99.4595	109.448	55.7129	121.617	2359.02	3372.1	2030.43	2008.88	1807.01	1580.22	1655.38	1579.52
	M1070T6_1	22.6694	1069.53	5.84223	0.000168587	82.3778	52.1629	1867.46	622.162	183.739	25.7419	95.6148	111.26	73.4005	76.841	33.6348	23.09	118.078	2968.7	824.9	1890.23	1320.98	2110.15	1456.07	1785.72	2284.83	2165.54
	M698T6_1	44.979	697.523	6.04095	0.000168872	4937.22	1993.69	222071	71323	1823.31	8591.19	5383.49	4263.01	3586.06	4587.62	7089.33	3772.57	5338.42	45966.8	246172	278412	267255	185502	263925	228410	242505	240494
	M837T6_2	15.6232	836.726	5.78185	0.000169021	72.3268	47.8367	1129.98	216.216	89.2794	64.3372	60.0472	76.8817	62.7529	12.331	36.3605	63.8112	185.14	1265.64	729.754	972.609	1046.75	1376.47	1018.88	1322.92	1355.79	1080.97
	M290T20_1	11.1013	290.188	19.5127	0.000169294	8968.6	3343.76	99563.3	34039.1	4475.69	13150.2	13703	7939.62	9312.23	10015.6	10955.5	5258.15	5907.45	134576	151915	35907.2	70101.9	105201	84047.1	100704	105423	108195
	M952T29_1	3.34538	951.592	29.187	0.000169353	2052.83	369.978	6867.51	1960.71	2540.31	2525.71	2390.69	2089.59	1885.06	1561.75	2063.44	1628.51	1790.44	8437.79	4837.92	5928.7	6709.74	7480.21	6302.79	5236.13	11174	5700.34
	M483T17	3.62993	483.437	17.0445	0.000169593	1791.43	647.398	6502.78	964.671	1346.81	3258.15	2304.06	1663.47	1910.82	1692.75	1229.23	1286.44	1431.16	7751.3	4662.11	5942.27	6284.1	6754.22	6834.31	5686.74	7234.8	7375.12
	M600T21	30.6133	600.309	21.0772	0.000170299	764.197	106.273	23394.6	13808.4	856.337	741.909	768.555	697.989	767.627	834.591	662.73	949.387	598.652	4605.13	45566.4	14318.8	26663.9	13916.8	25330.7	44050	20321.9	15777.7
	M859T6_3	7.44746	859.205	6.46298	0.00017047	3629.03	1036.57	487.284	147.703	2273.19	5921.29	3790.61	3948.59	2934.97	2859.11	4085.45	3487.03	3361	339.415	287.233	400.859	497.446	378.348	588.772	513.433	692.476	687.574
	M1014T27_2	1120.9	1013.7	26.5701	0.00017064	628.865	493.555	704893	280047	1669.01	1123.86	805.999	559.835	331.778	449.755	315.561	239.255	164.733	21356.6	955316	907456	686986	899366	824820	663290	723489	661954
	M1038T23	30.4866	1038.49	23.4165	0.00017081	457.242	148.427	13939.7	4010.93	567.917	564.459	554.321	692.105	368.492	378.11	421.831	204.99	362.951	5635.07	17321.2	19351.5	15620.7	16332.6	14755.4	12271.4	11830.8	12338.8
	M760T25_2	3.3732	759.954	24.8225	0.000171369	594.671	96.0226	2005.95	422.827	603.337	658.125	616.762	758.259	614.155	527.342	602.576	402.959	568.528	1416.32	2110.01	2030.79	1961.86	2571.36	2031.57	1378.35	1953.81	2599.46
	M984T21	7.33235	984.423	20.7647	0.000172122	254.493	127.818	1866.03	785.575	487.643	242.296	241.457	289.704	199.494	406.17	221.967	116.358	85.3447	1479.25	767.849	3157.42	840.052	2349.65	1989.19	1508.57	2268.66	2433.62
	M1023T43_4	13.6899	1023.28	42.65	0.000172143	721.034	164.949	9870.86	2435.1	968	890.203	838.051	539.22	630.379	707.071	800.156	640.405	475.818	9195.92	10220.2	11046.1	5882.62	12028.3	7875.05	10117.4	8308.05	14164.1
	M437T18_1	2.72784	437.273	18.1243	0.000172568	2720.81	520.966	7421.95	3092.44	3223.02	3219.62	2935.54	3127.86	2817.97	2438.72	2823.41	2244.24	1656.96	1407.34	11191.4	8373.1	7235.17	8369.81	6854.81	4375.73	7750.66	11239.5
	M995T23	285.694	994.542	23.4165	0.000174001	404.579	132.885	115586	30397.6	617.277	432.95	482.311	529.235	299.321	454.622	355.084	246.03	224.385	46570.1	131106	146645	127805	144929	125074	102465	111772	103909
	M805T29_2	3.48278	804.575	29.0012	0.000174259	180216	26935.8	51744.9	26506.2	137485	212934	210440	190093	168573	154812	202367	188587	156655	3086.89	78144.6	68528.3	34403	40076.5	40767.8	77081.2	40920.4	82695.1
	M674T23	40.1431	674.179	22.8008	0.000174331	329.093	80.5224	13210.8	6086.86	245.404	354.246	400.257	472.13	352.278	342.053	321.729	215.183	258.558	3084.78	18992	21446.7	7202.94	19653.3	14464.3	11854.6	9940.86	12258.1
	M879T22	3.62221	878.522	21.6658	0.000175432	696.875	295.886	2524.22	1101.95	630.909	460.266	762.435	524.124	1226.98	1115.7	334.311	643.54	573.613	749.957	4780.09	2117.04	3287.79	2006.34	2108.54	2896.97	2150.91	2620.38
	M949T29_2	23.3387	948.59	29.1122	0.000175494	1224.58	393.963	28580.1	6293.72	913.853	1312.88	1720.1	939.02	818.438	796.42	1754.85	1127.21	1638.45	38392.2	20421.8	23596.9	31224	22992.3	23092.4	29655.2	35071.9	32774.5
	M645T7_5	3.80371	645.351	6.84494	0.000175536	1504.48	522.622	5722.62	1707.07	1380.99	2063.89	2175.07	717.851	842.317	1308.23	2062.23	1486.21	1503.54	1862.11	6339.34	8123.95	6303.41	6629.94	4714.77	5822.64	5998.15	5709.28
	M381T30	3.83091	381.193	29.6058	0.000176526	9286.64	1651.87	2424.13	204.733	8179.44	11209.9	11082	8503.65	8910.38	7791.3	8113.21	11965.4	7824.48	2411.52	2511.62	2607.62	2160.21	2786.85	2394.92	2451.41	2128.33	2364.73
	M556T32	13.3623	556.267	31.6585	0.000177208	766.044	85.9395	10236.1	4351.12	654.464	825.705	787.534	885.416	846.478	811.42	663.802	748.85	670.724	1647.44	16694.5	15268	10226.1	8626.9	7752.48	9688.5	11303.5	10917.8
	M462T30	13.9733	462.304	29.9757	0.00017806	1.30082e+06	216806	93093.2	9606.86	1.1076e+06	1.69535e+06	1.63527e+06	1.31279e+06	1.16784e+06	1.20178e+06	1.25645e+06	1.21394e+06	1.11632e+06	101871	105380	94358.2	80053.8	85948.9	78764.1	93043.8	97272	101147
	M1146T23_1	11.4597	1145.75	22.9108	0.000178804	464.014	130.256	5317.47	3327.15	558.256	677.063	488.852	440.523	507.912	542.515	395.227	252.399	313.379	669.405	8311.25	8392.63	11047	3491.12	2071.02	4267.76	4485.13	5121.92
	M523T18_1	7.19199	523.327	17.5277	0.000179384	1515.94	234.356	10902.7	3303.62	1397.26	1781.87	1779.17	1695.83	1320.11	1307.34	1780.03	1296.66	1285.22	4020.53	14115.7	15068.5	11722.2	13220.8	11113.4	8803.64	9676.45	10382.7
	M860T22	3.1913	859.605	22.2405	0.000179499	4107.59	1179.17	1287.12	684.336	2374.17	5139	5278.65	4997.79	4872.1	2481.17	4341.41	2923.62	4560.38	586.119	806.333	1399.67	2922.76	984.715	812.599	1389.43	1380.2	1302.27
	M675T23	50.402	675.177	22.8008	0.000179741	273.587	109.051	13789.3	5884.08	304.188	431.212	357.764	416.182	206.327	258.096	148.462	164.266	175.787	2534.16	18807.1	22714.3	11699.4	18893	14120.6	12040.1	10483.8	12811.5
	M476T18_2	7.6879	476.343	18.1653	0.000179844	1470.5	534.632	11305	4115.82	1860.3	1985.32	2296.27	1639.03	1376.18	879.614	1495.48	980.638	721.673	2333.76	9977.95	17772.7	12571.7	11012.4	11155.8	13312.1	10191.4	13417.6
	M441T18_2	15.9701	441.305	18.1103	0.000179901	2317.85	403.52	37016.4	11095.8	1853.28	2274.91	2658.03	3052.6	2552.76	2107.91	2140.17	2436.51	1784.48	13562	35120.3	53964.9	39553.2	41425.2	45580.3	37277.6	30370	36293.7
	M612T21	5.56927	612.189	21.3125	0.000180883	252.13	60.8782	1404.18	699.177	310.69	293.714	247.802	268.163	274.895	288.343	122.255	280.021	183.283	951.327	463.627	2348.39	378.244	1921.71	1972.55	1234.94	1908.72	1458.09
	M615T18	8.16509	615.469	18.0928	0.000180904	2619.38	885.117	21387.5	7203.4	1836.41	4259.5	3397.72	3081.89	2167.02	1825.42	3127.36	2191.88	1687.24	5439.25	26639.4	29902.6	22587	17755.2	18010.3	21324.9	24365.1	26463.8
	M876T25_1	9.47708	875.575	25.3938	0.000181098	15905.8	4330.1	1678.34	406.037	8922.89	21479	17337.1	18288.2	11882.2	12083.5	21523.8	16012.2	15623.3	744.527	1829.39	1475.19	2147.21	1813.81	1918.79	1794.74	1499.71	1881.73
	M527T27	14.0216	526.836	26.5462	0.000181357	231.828	86.7245	3250.59	1090.2	347.385	366.829	262.041	241.022	223.513	189.754	206.176	91.5943	158.137	1202.16	5175.79	3958.52	3664.61	3799.03	3021.73	2788.82	2820.14	2824.5
	M589T8	6.21787	589.275	8.07163	0.0001815	1791.03	478.288	11136.4	4301.77	1286.78	2565.66	2043.18	1915.48	1298.05	1971.35	2179.51	1106.36	1752.88	461.563	16038.6	12942	10629.2	12155.4	11513.4	11440	13366	11681.3
	M697T6_1	22.2559	696.553	6.04095	0.000181575	3941.81	1373.42	87728.6	12339.8	1356.73	5359.91	5506.15	4169.6	3235.95	2906.37	5398.86	3500.99	4041.77	84845.8	98437.9	115542	88318.6	86377.2	81047.2	76176	80591.9	78220.9
	M524T27_1	21.3838	524.336	26.5462	0.000181681	1376.94	375.544	29444.3	12750.5	1339.6	1633.81	1812.95	1856.53	1576.61	1359.34	941.446	1041.51	830.651	2390.69	47723.1	41768.6	32831.6	33656.4	30485.2	25705.4	26382	24055.4
	M665T11	4.16191	665.444	10.536	0.000181753	4086.97	848.107	17009.6	6979.72	2836.36	4780.2	4596.7	5543.18	4272.47	4019.21	4090.33	3076.78	3567.53	414.313	25706.1	19473.8	16850.4	21450.4	16295.8	15862.6	16711.6	20321.4
	M625T10	6.62497	625.39	9.6364	0.000182238	5629.6	1084.43	849.754	428.605	4560.82	6781.92	7407.27	6817.68	5039.87	4779.09	5541.56	5124.52	4613.66	400.966	940.485	820.16	657.037	714.087	1912.44	885.034	665.015	652.57
	M488T6_2	2.11765	488.419	6.34555	0.000182685	1345.35	474.749	635.3	98.0699	535.968	1080.31	2183.67	1124.09	1610.06	1486.32	1188.76	1757.57	1141.37	627.776	538.462	700.404	571.156	658.136	525.497	601.39	646.752	848.127
	M422T18_1	5.20221	422.257	17.9941	0.000183231	697.736	148.528	3629.77	1075.23	745.799	941.687	446.873	866.016	585.005	674.939	606.229	677.772	735.299	1964.46	2902.8	5573.87	2945.19	3315.45	3779.46	3241.88	4532.54	4412.28
	M548T22_2	117.982	548.271	22.1532	0.000184331	1272.07	364.351	150082	40514.9	1846.6	1789.17	1339.41	1183.21	1285.1	1240.19	1146.32	867.947	750.733	44756.8	171515	167817	170198	159252	144258	156214	172587	164139
	M758T23	6.00272	758.193	22.8868	0.000184712	314.568	60.9564	1888.26	722.509	310.396	338.217	417.015	397.503	266.982	306.475	301.019	252.373	241.128	631.992	3039.85	1397.08	2371.85	1702.15	2193.28	1256.83	2006.86	2394.44
	M898T25_2	7.75754	897.56	25.1254	0.000185792	74242.2	17093.6	9570.33	3770.53	58801.8	97764.4	92506.8	79567.2	67272.8	61592.9	90881.6	71871.3	47921	749.356	7754.71	7681.11	11099.1	12925.4	11803.6	10781.8	11350.7	11987.3
	M256T20_1	8.13152	256.239	19.9393	0.000185989	1.63431e+06	362491	1.32894e+07	1.50954e+06	999594	1.9084e+06	1.76119e+06	1.83259e+06	1.97651e+06	1.93776e+06	1.7754e+06	1.31574e+06	1.20162e+06	1.01528e+07	1.22603e+07	1.23665e+07	1.37275e+07	1.46281e+07	1.3154e+07	1.3854e+07	1.47748e+07	1.4687e+07
	M810T26_1	3.99443	809.526	26.033	0.000186862	969.143	278.478	3871.17	628.583	786.977	1578	1046.16	1002.76	748.192	1063.58	795.876	1066.56	634.179	3451.48	4984.2	3742.36	3059.35	3729.28	3626.98	4344.99	3337.23	4564.69
	M983T7	5.30765	982.724	6.51733	0.00018702	330.377	159.23	1753.53	577.012	442.264	485.456	594.582	299.158	155.895	154.619	232.083	197.038	412.297	1733.86	668.724	2659.51	2126.11	1907.59	1563.83	2142.66	1192.73	1786.72
	M464T17	33.915	464.366	17.338	0.000187307	594.162	142.248	20151	3407.6	632.583	667.157	903.447	543.258	507.118	452.445	668.542	501.122	471.79	13527.4	22927.1	17667.4	18535.1	20951.7	18784.6	21011.4	24038.6	23915.7
	M707T7	9.20233	706.53	6.58145	0.000187435	3424.43	1308.42	31512.7	3861.15	5330.27	4458.29	3757.35	5106.44	2804.3	2718.05	2561.77	2590.76	1492.6	26127.2	28574.6	31976	29425.4	33144.1	27962.7	33450.1	38569.2	34384.8
	M436T18_1	2.18902	436.266	17.9433	0.000188488	5203.4	1548.22	11390.3	4468.11	2377.61	7190.68	5804.81	5975.43	4384.29	4326.25	7230.23	5195.45	4345.81	825.159	13798.9	17263.4	12421.8	12574.9	11244.8	10179.1	10913.7	13291.1
	M337T24	27.7767	337.242	23.9536	0.000189046	6386.06	1172.78	177384	58965.5	5540.15	7402.54	7386.8	7832.18	6552.11	7292.25	5869.43	4876.85	4722.24	97580.1	258167	247212	194156	204115	125769	101232	199848	168376
	M794T6_1	6.01334	793.535	5.9936	0.000189111	712.595	150.899	4285.08	652.663	517.294	637.947	628.869	937.326	690.596	643.178	678.735	694.489	984.917	4600.58	3725.18	4933.65	3156.63	4168.15	4004.27	3935.97	5066.57	4974.69
	M994T23	752.662	993.538	23.4165	0.000189211	301.819	117.575	227168	61878.5	514.329	448.077	281.523	376.653	212.196	233.389	220.086	257.349	172.766	87588.5	257507	293164	250058	286017	247980	196441	219960	205794
	M789T25	10.158	788.551	24.5436	0.000189728	6845.77	1735.05	69539.3	16962.8	3205.26	6982.4	6815.44	7305.21	9115.68	5497.25	7872.45	8393.86	6424.36	44656.9	100928	57744.4	57693	71115.3	58419.8	78302.7	73269.2	83724.8
	M818T9_1	1786.78	817.516	8.64796	0.000189752	274.486	96.093	490447	240067	477.982	330.326	255.763	354.089	218.252	187.067	198.544	246.772	201.58	1.04892e+06	196223	360102	411729	524110	314503	467492	564698	526240
	M587T20_1	9.88756	587.24	19.8783	0.000189826	291.118	81.0572	2878.45	1093.82	328.077	304.777	368.199	406.736	344.894	226.957	254.452	238.189	147.779	614.188	2691.14	4630.48	2971.77	3421.28	3384.65	3239.83	2072.37	2880.3
	M1037T23	88.5729	1037.48	23.4165	0.000189968	281.3	197.742	24915.6	7320.18	667.595	469.069	324.982	375.606	215.379	128.638	83.4306	74.1699	192.835	10316.2	32155.9	34564.2	28161.7	29476.8	25434.7	21431.6	21996.6	20702.6
	M646T7_5	10.5931	646.433	6.6768	0.000190262	13104.6	4071.47	1237.09	824.647	7751.55	12713.4	14210.3	18258.2	16855.8	5722.21	15429.9	14431.1	12568.9	2456.21	2108.16	1708.24	1618.75	0	1172.47	260.107	1147.79	662.075
	M620T23	19.0325	620.152	23.2508	0.00019035	405.808	98.0999	7723.55	2962.06	416.101	540.857	325.438	514.312	534.763	342.698	331.541	341.479	305.08	982.815	10252.4	9014.77	6785.43	11401.6	7806.05	7107.95	7174.47	8986.41
	M967T20	6.1288	966.733	19.8737	0.000191592	346.049	158.891	2120.87	700.941	672.97	460.414	419.934	377.169	246.143	198.56	339.724	222.282	177.249	1707.65	2151.81	2217.69	2898.49	2155.39	974.004	1392.77	3236.16	2353.82
	M1195T19	44.9275	1195.2	19.4011	0.000191635	352.375	77.0892	15831.3	3003.48	517.883	277.954	383.611	398.592	370.351	309.638	287.603	344.755	280.989	8922.99	15231.4	16294.3	18335	18226.1	14328.9	16046.9	18902	16194.4
	M527T46	66.682	527.342	45.599	0.000191734	1119.65	214.325	74660.6	13730.3	1185.71	1488.04	1370.92	1158.72	883.396	989.143	1064.69	825.021	1111.24	72759	71645.7	62989.5	78835.4	108505	70126.5	64454.1	66351	76279.8
	M830T6_1	71.5476	829.557	5.80893	0.000191941	80.592	41.3121	5766.17	1919.34	82.6735	69.8044	144.176	152.489	53.212	67.6591	34.1118	45.7006	75.5014	1549.73	5120.53	8475.23	6882.18	6424.28	6313.09	4594.65	6471.65	6064.15
	M933T21	5.00719	933.396	20.7806	0.000193375	335.443	124.602	1679.63	616.989	358.902	516.252	401.114	339.568	353.853	463.514	275.047	181.724	129.01	1732.88	700.758	2163.99	782.668	2125.82	2358.31	1474.32	1531.34	2246.55
	M564T22	29.0479	564.264	22.0067	0.000193511	1651.22	711.82	47964.5	22922.6	1413.15	1339.99	1825.36	3145.43	1577.99	2322.16	823.462	981.894	1431.54	26135.1	41586.7	95393.4	26078.7	71833	43745.4	55789.1	36385.2	34733.5
	M720T25_1	4.28739	719.508	24.7082	0.000196263	2899.07	493.934	12429.4	3254.1	2835.79	3247.87	2573.93	2244.89	3283.29	3359.37	2138.62	2913.42	3494.41	5293.21	16061.7	12588.3	12754.9	14526.4	14103.5	10472.2	10946	15118.7
	M430T8	12.2958	430.132	8.30489	0.000196372	11650.3	2383.52	947.503	414.296	9200.06	13057.8	14947.7	14088.4	13411.7	9924.76	12244.8	9140.27	8837.15	190.453	1023.35	647.959	1624.61	1227.06	1211.7	973.881	638.327	990.192
	M218T10	3.84052	218.048	10.0977	0.000197163	813.375	136.792	3123.78	965	745.913	789.876	1051.86	1021.78	839.658	753.293	668.068	765.208	684.721	982.804	3571.24	3869.37	3751.2	3178.39	2615.17	2533.75	3509.83	4102.26
	M966T24	1607.49	965.514	23.6792	0.000197646	908.996	822.556	1.4612e+06	257768	2811.1	1549.05	797.735	998.219	650.399	434.631	309.779	379.192	250.861	1.15802e+06	1.76292e+06	1.62111e+06	1.62623e+06	1.82987e+06	1.41225e+06	1.14563e+06	1.3434e+06	1.25139e+06
	M900T6_3	19.8815	899.661	5.74965	0.000197823	93.0819	56.3019	1850.61	560.49	132.955	71.775	92.3704	171.688	66.5724	20.5897	60.9821	41.3092	179.495	1415.17	1639.42	2577.62	2048.19	1180.14	1588.31	1581.92	2901.62	1723.06
	M980T6_2	7.15081	979.692	6.49979	0.000197913	239.407	84.3842	1711.95	397.068	223.646	375.099	290.766	354.553	184.491	157.408	207.723	131.898	229.078	1606.51	944.431	2101.31	1976.36	1730.85	1294.55	1911.49	2183.49	1658.6
	M588T22_1	2.13676	587.882	22.2408	0.000200202	1205.75	133.213	564.287	150.493	1126.23	1103.22	1421.66	1253.46	1011.75	1091.6	1209.8	1336.98	1297.01	387.031	640.758	673.999	335.283	603.373	822.001	459.733	587.53	568.874
	M746T24_1	3.14212	745.59	24.1217	0.000200838	3239.57	998.355	1031.01	201.302	1639.17	4392.48	4569.15	3837.56	2685.23	2848.48	4026.6	2627.24	2530.18	748.617	1066.56	889.734	1098.51	1205.97	715.063	1276.34	1090.98	1187.35
	M688T32	9.59348	688.348	31.9297	0.000200848	918.031	140.243	8807.12	4102.29	862.361	1071.43	1129.67	1083.91	800.824	797.069	925.751	798.66	792.611	1787.7	16852.3	7063.7	5291.91	9086.58	9327.85	9317.08	9846.58	10690.4
	M821T20_2	129.096	820.541	20.4475	0.000201138	193.639	145.978	24998.1	24712.3	156.483	0	143.862	20.0609	473.428	333.882	184.317	212.789	217.93	566.533	63071.4	280.975	0	37421.2	45561.3	40883.3	37197.9	0
	M819T9	357.188	818.521	8.64796	0.000202053	522.887	140.007	186769	88600.9	633.287	575.26	732.938	619.095	593.191	469.431	384.166	373.85	324.767	390045	75818.5	136749	156719	196897	120735	181455	217364	205138
	M573T16_1	5.75835	573.248	15.5988	0.000203629	4664.26	1042.2	26858.4	16875.8	3804.45	6423.42	6251.08	4604.1	4233.44	3867.54	5041.56	4130.99	3621.72	2628.78	17807.3	54678.2	10940.2	41254.1	38323.2	37923.8	18930.1	19240.5
	M923T24_1	6.32169	922.548	24.2782	0.000203775	1323.1	442.992	8364.25	2353.24	1099.3	1959.65	1923.85	1792.34	1144.82	1213.25	865.223	1020.65	888.837	5439.16	7605.48	10472.3	6344.4	13348.8	8389.6	7780.13	8695.77	7202.65
	M524T7_2	3.865	524.349	6.58241	0.000204187	3524.11	898.613	13620.7	3292.42	2631.08	3545.48	3664.58	5063.04	3912.78	4641.52	2927.87	2813.4	2517.25	6884.68	18004.1	17633.4	14602.4	14188.6	13834.7	11760.5	12750.6	12927.1
	M745T24_2	5.44119	744.593	24.1055	0.000204291	9871.55	2298.4	1814.23	624.731	6721.59	13616.4	12774.6	10121.7	8395.08	8352.48	10921.2	10113.1	7827.76	2245.49	2257.33	679.678	1176.74	2648.94	2205.8	1888.12	1847.32	1378.62
	M550T21_4	15.966	550.497	20.5675	0.000205681	159.353	54.0462	2544.22	1169.22	135.359	111.723	122.152	271.838	200.027	138.617	121.895	128.18	204.383	892.725	3495.3	4286.88	1577.58	2016.86	3812.55	2865.1	2565.67	1385.3
	M559T18_2	5.17761	559.364	18.1016	0.000206237	1474.18	334.453	7632.74	3589.13	1142.58	1917.57	1738.19	1853.92	1446.36	1632.43	1417.95	1083.82	1034.81	821.394	10300.7	10480.1	8280.09	8013.51	5186.17	4503.05	8553.24	12556.4
	M561T22	180.074	561.253	22.048	0.000206529	1083.41	317.94	195094	46585.6	882.662	1834.85	870.278	1058.66	956.941	1220.94	1208.5	915.315	802.559	150695	233226	261085	103338	217660	176061	205286	201118	207376
	M689T23	4.23333	689.147	22.9573	0.000206961	584.067	89.534	2472.55	978.387	601.953	655.837	640.693	525.567	585.704	748.106	537.75	452.92	508.075	1516.65	4122.26	1990.91	2522.53	3723.76	1768.48	1673.62	1729.61	3205.14
	M299T37	2.85436	299.117	37.0627	0.000206962	7425.22	2400.43	2601.36	467.583	2233.07	10399.8	8297.54	9701.03	8241.11	6248.76	6239.14	8326.12	7140.34	2080.28	3069.57	3270.45	2545.61	3131.7	2578.54	2268.45	1964.79	2502.88
	M688T21_2	13.5382	688.12	20.8075	0.000207458	289.501	71.4064	3919.33	2480.63	361.771	241.789	346.898	393.605	295.339	280.292	290.833	229.945	165.034	7148.29	139.285	2995.28	122.214	5895.48	5787.58	5178.34	4354.71	3652.76
	M1038T27	9.72671	1037.7	27.3678	0.000207496	252.079	149.147	2451.9	916.832	610.378	334.258	276.6	164.205	209.791	221.567	127.404	155.083	169.424	446.488	2736.06	3311.97	2321.08	3208.02	2011.92	3032.49	1883.71	3115.35
	M1159T33	24.4213	1158.6	33.4127	0.000207958	434.758	88.391	10617.4	2332.86	523.428	501.584	506.456	547.55	364.43	449.729	333.428	349.237	336.976	7550.9	11466	9860.36	6140.41	11709.8	12310.3	11390	12034.4	13094.1
	M689T7_2	8.07964	688.521	6.79682	0.000209561	2007.99	739.201	16223.8	9834.82	2857.32	3100.45	1524.48	2771.97	1870.58	2010.22	1492.07	1467.12	977.718	4275.52	37900	8509.98	11518.3	18032.7	23252.9	12245.6	13057.9	17221.7
	M780T6_3	8.38952	780.485	6.02286	0.000209773	793.203	162.06	6654.59	1724.02	407.077	914.831	701.334	873.433	891.905	787.766	936.02	826.912	799.549	2643.27	6997.41	7874.37	5765.67	8326.55	8097.15	6482.82	7244.28	6459.83
	M1603T26	9.89747	1603.1	26.4408	0.000209843	168.466	67.355	1667.39	694.507	269.833	190.104	228.201	193.347	199.09	162.464	115.845	105.932	51.3788	170.981	2476.79	2314.93	1121.04	1917.21	1418.06	1848.96	1930.49	1808.04
	M873T9	2.79638	872.567	8.64747	0.000210933	459.45	128.667	1284.8	300.71	678.128	354.351	418.87	631.922	459.48	437.487	265.641	401.592	487.578	1287.15	949.618	1435.34	1040.91	1437.19	1249.83	1021.56	1939.3	1202.27
	M583T10	8.66662	583.439	9.63788	0.000211666	21295.8	4323.61	2457.22	3064.75	16324.8	26978.2	26276.9	21012.4	19611.9	18106.3	27077.9	18930.3	17343.6	511.537	2312.86	1340.42	1388.04	1600.72	10536.7	1315.08	1556.99	1552.67
	M742T6_1	7.64271	741.524	6.05043	0.000211712	2023.98	699.839	15468.7	2875.96	1615.52	1704.06	1375.4	2707.43	1324.45	1634.17	2079.61	2328.54	3446.69	17029	16026.4	12971.1	14457.2	17063.9	9893.38	17736	19528.2	14513.2
	M1301T25	6.97464	1300.85	25.1705	0.000213569	504.981	121.258	3522.06	1519	489.961	725.339	581.557	466.077	342.123	390.436	620.312	413.291	515.731	1207.86	5958.61	3734.4	2599.46	4958.24	1691.5	3357.57	3802.06	4388.84
	M357T19_3	4.84125	357.211	19.4605	0.000213914	66119.5	19938.9	320101	123068	43949.3	100147	78992.6	80253.1	44386.9	72732.5	73417.7	58163.8	43032.8	56634.4	478223	455943	360671	362673	318274	266308	302421	279762
	M887T9	177.783	886.509	8.64796	0.000214141	174.168	100.62	30964.1	13191.4	278.918	210.484	98.466	139.826	330.814	264.862	68.039	49.7419	126.366	61865.6	15175.8	30270.6	27777.2	37101.7	20701.4	30779.8	29772.7	25232.2
	M546T44	93.7972	546.325	44.4375	0.00021563	805.373	195.144	75541.7	10912.8	844.838	655.654	791.392	1217.47	881.829	664.2	668.912	938.815	585.248	60382.5	72314.3	65869.8	81780.1	94753.5	82339.8	67256.7	70967.3	84211.2
	M996T26_1	24.431	995.578	25.8985	0.000215953	493.145	143.618	12048	4553.8	471.517	746.658	619.094	578.167	517.838	492.319	295.252	333.481	383.981	513.099	13586.7	16973.8	12234.3	12190.2	12640.3	13336.9	13318.3	13638.7
	M997T23	57.2333	996.551	23.4007	0.000217108	726.055	265.652	41554.5	11230.8	1356.3	892.836	684.701	732.081	655.263	614.47	567.735	457.927	573.177	15937.7	45328.5	53779.9	45875.3	52229.2	45735.5	36573.4	40631.9	37899.1
	M646T6_4	24.1014	646.474	6.35804	0.000218071	3848.27	2629.36	92748.9	15444.9	7696.03	8274.66	5471.56	3019.09	1560.97	2500.09	2299.21	2452.78	1360.05	59526.2	89047	102552	90367.4	90299.3	84922.2	101405	113907	102715
	M690T30_2	3.70201	689.565	29.7458	0.000218185	22249.5	2921.6	6010.12	1537.12	24524.5	24048.5	23082.3	20570.9	18995.6	20728.1	24361.5	26373.8	17560.2	3729.43	6679.93	4763.97	8036.15	5087.01	8241.83	4847.44	6648.46	6056.83
	M412T17	6.94607	412.293	16.8324	0.000219484	18321.6	3947.49	2637.69	1720.24	10541.7	24209.5	20971.7	20631.1	18326.4	19049.5	19165.1	17594	14404.9	912.946	1036.75	698.848	1136.69	3133.37	3434.47	3749.68	4319.49	5316.93
	M1110T33	11.1431	1109.61	33.2655	0.000219923	476.87	106.45	5313.8	980.421	651.705	313.931	538.687	389.186	479.91	583.991	471.804	487.718	374.899	4777.49	4533.95	4969.92	3871.32	4822.89	6724.95	5323.76	6361.08	6438.86
	M983T6	52.7109	982.729	5.94563	0.000220096	96.0811	68.3413	5064.52	1814.25	131.935	116.366	78.4555	80.2321	92.4139	44.553	30.9072	36.73	253.137	4043.82	1230.15	7622.47	5664.44	6648.7	4427.06	5694.99	5551.23	4697.81
	M1016T6_1	37.6423	1015.55	5.8939	0.000220458	113.278	59.3123	4264.04	2606.85	253.777	72.1466	45.5859	121.26	118.36	81.114	118.553	84.1232	124.583	9694.47	1642.09	2379.31	1798.55	6035.85	3000.19	4995.8	3179.66	5650.48
	M441T23_2	4.54186	441.28	22.9965	0.000220475	876.644	124.104	3981.59	1138.75	787.867	971.977	825.37	1078.7	935.605	977.131	828.25	668.769	816.13	1084.98	4444.11	5021.12	4205.52	4595.35	4028.97	4207.3	3832.87	4414.1
	M353T21_2	13.2467	353.237	20.5183	0.000220758	24189.6	13771.2	320431	55133.3	12083.3	43077.6	21497.6	50975.6	10231.6	20852.6	18106.9	17436.9	23444.2	289686	394452	290478	297094	390823	386675	288964	301058	244652
	M1601T26	21.4217	1601.1	26.4484	0.000220761	137.139	81.1815	2937.74	1190.02	255.472	229.443	132.668	171.525	171.451	148.595	27.6526	54.5332	42.9109	138.182	3971.4	4040.5	2393.31	3227.8	2566.74	3359.93	3110.62	3631.2
	M532T21	6.46215	532.312	20.9012	0.000223278	899.38	412.562	5811.93	2379.72	1725.99	840.644	791.219	1143.86	756.382	1262.42	552.215	630.79	390.906	1791.73	7184.14	7110.74	8362.45	3483.71	4947.17	6874.2	3895.55	8657.67
	M617T6_2	37.2977	617.286	6.17767	0.000223733	1877.06	645.585	50.3263	75.8551	972.257	2864.48	2052	2074.17	743.194	1969.75	1871.12	2147.16	2199.37	150.106	0	0	0	0	136.557	0	0	166.273
	M410T17	5.20347	410.276	16.8243	0.00022557	12550.5	2710.19	2411.95	1137.17	6688.34	16111.3	14927.4	13541.3	12252.4	13531.6	13104.5	12131.5	10665.9	1282.46	1289.38	1179.48	1758.84	2893.59	2016.85	3820.71	3742.04	3724.18
	M570T18	4.78503	569.511	17.511	0.000226002	9403.47	2583.54	1965.19	838.965	5452.46	12231	12134.9	10772.2	6823.53	7733.02	12442	8853.84	8188.25	412.914	1649.99	2415.19	2853.6	3080.62	1933.7	1058.76	2112.22	2169.68
	M996T23	240.84	995.547	23.4007	0.000226522	376.293	130.793	90626.5	23984.5	617.736	375.144	529.757	432.508	372.719	296.257	265.594	232.767	264.156	35324.1	100927	112904	99542.4	114499	100697	79904.9	89873.8	81966.7
	M972T21	13.7314	971.549	21.4565	0.00022713	755.828	294.322	10378.6	3796.16	1328.88	1006.66	796.014	893.005	706.879	645.777	603.55	358.181	463.514	2576.94	15926.1	8164.23	9148.87	10617.4	13586.5	10495.3	12961	9930.81
	M619T6_4	28.5622	619.42	6.03708	0.000229166	4091.71	1829.64	116868	34885.2	2620.37	2043.96	1627.6	4458.75	6621.82	3136.38	5829.97	6026.85	4459.69	29851.3	133191	144218	124095	119168	101999	129199	140424	129669
	M354T20_2	15.023	354.24	20.4644	0.000229394	3875.71	1606.97	58224.9	18046.9	3069.88	4270.18	2934.06	7936.35	2525.71	3640.55	3841.39	3391.76	3271.46	60582.7	54523.8	47040.7	34242.3	84344.8	81875.3	62100.8	65190.3	34123.5
	M587T18	14.1737	587.437	18.4483	0.000229633	2084.67	519.756	29547.4	6868.52	1944.28	2856.48	2546.75	2770.39	1876.7	1890.26	1897.92	1351.87	1627.37	12883.8	29731.5	34282.4	33611.8	30985.7	25060	32819.8	33121.9	33429.7
	M785T10	16.2121	784.556	9.69402	0.000231268	13277.3	6146.1	818.976	338.174	3187.59	19279.8	17579.6	13309.2	14948	6407.13	12179.6	10123.5	22481.2	1269.44	1436.18	821.209	862.813	535.98	787.79	608.557	401.46	647.355
	M1128T24	33.9783	1127.79	23.9653	0.00023136	200.242	93.937	6803.88	2072.02	281.885	189.781	349.999	300.781	172.689	145.177	190.488	109.681	61.6956	3748.15	9408.47	9996.39	5431.27	7444.81	4832.13	5685.02	7260.42	7428.25
	M409T17	3.65648	409.265	16.8163	0.000231379	7455.3	1631.08	2038.93	495.756	4090.01	8205.21	9494.68	7516.71	9183.42	7382.56	7724.12	7517.16	5983.84	1555.09	1758.45	1690.88	1687.78	1837.97	1803.94	2529.53	2943.66	2543.06
	M991T26	28.629	990.562	25.8686	0.000231519	390.404	92.8567	11176.9	4982.05	412.518	369.031	567.108	513.882	344.449	373.707	301.072	308.9	322.966	631.235	15779.9	18345.4	9284.07	10156.1	9146.98	11701	12198.3	13348.7
	M442T17	2.52787	442.336	17.1437	0.000231857	16055.9	4643.88	6351.56	1905.1	8710.31	23719.8	20144.2	17211.1	13529.7	14107.6	20121.7	14428	12531	2259.01	7568.93	9567.06	6295.54	6586.82	6496.84	5733.73	6294.23	6361.91
	M555T17_1	4.61966	555.227	16.9077	0.000231993	231.966	84.2076	1071.61	453.924	293.269	272.192	345.708	151.215	256.807	287.365	250.79	98.256	132.095	557.169	626.142	2063.89	951.725	1182.96	1335.69	948.104	795.234	1183.54
	M447T6_2	6.6506	447.069	5.77158	0.000232811	2656.2	973.331	399.392	268.704	687.565	2964.06	3788.46	3326.55	2219.31	3439.13	2342.89	3261.74	1876.06	1085.8	258.133	217.986	420.335	410.801	201.903	351.409	310.22	337.946
	M423T18_1	6.29923	423.279	17.515	0.000233033	5742.41	1581.86	36172.8	11616.7	3384.44	6520.53	5922.31	4925.83	4680.96	5050.99	8496.23	7620.31	5080.05	9977.91	42397.2	42254.5	26090.6	47965	42918.8	34358.1	40773.5	38819.2
	M255T20_1	7.62833	255.235	19.9393	0.000233072	1.00652e+07	2.07911e+06	7.67804e+07	9.15569e+06	6.50351e+06	1.16504e+07	1.08488e+07	1.11786e+07	1.18593e+07	1.19629e+07	1.08867e+07	8.16792e+06	7.52847e+06	5.87183e+07	6.99836e+07	7.08137e+07	7.94939e+07	8.56499e+07	7.48293e+07	7.99766e+07	8.63104e+07	8.52479e+07
	M475T46	4.16256	475.352	45.6072	0.000234522	1333.03	270.561	5548.81	755.614	1616.12	1613.72	1668.5	1434.47	1323.42	1168.62	1133.11	877.588	1161.7	5754.71	5446.38	4904.09	5837.57	7217.51	5309.53	4869.42	4757.56	5842.47
	M624T6_1	6.19276	623.55	6.30872	0.00023529	8318.05	2471.94	51511.7	13981.5	2805.24	10247.8	11036	8528.48	9236.84	6531.46	10101	7977.77	8397.82	77196.9	32427.1	36536.5	46465.8	53076	42815.7	51482.8	61400.9	62203.8
	M870T25_2	4.53138	869.565	24.9566	0.000235343	73060	13767.4	16123.1	3418.53	59879.4	92485.8	92752.7	83151.3	61074.4	61182.5	78716.1	64331.9	63965.7	10079.8	17396.6	17461.8	16836.8	21815.5	18199.7	12839.9	13826.8	16651.3
	M807T29_2	2.84901	806.586	29.0455	0.000235728	126777	18879.8	44498.4	16400.1	100790	147216	153503	138029	119179	111934	138443	127543	104351	2141.98	53378.2	44727.6	42685.4	53890	51479.2	46888.8	52663.8	52630.7
	M611T6_6	22.9095	611.345	6.35702	0.000236494	1260.08	451.403	28867.9	3993.69	1113.51	1703.84	1565.78	1705.76	1832.37	1046.8	570.266	982.406	819.999	24567.9	21318.9	29176.3	29585.1	30342.5	26917.2	31361.6	33790.5	32751.1
	M829T6_2	14.3262	828.663	5.81222	0.000237229	92.6581	42.5733	1327.44	424.696	91.8478	156.165	77.6925	149.922	84.9471	73.9999	47.6507	31.3258	120.372	628.944	1117.82	2005.18	1824.64	1544.3	1197.46	1253.12	1406.9	968.559
	M905T39	2.28515	904.629	38.74	0.000237405	955.291	201.577	2182.98	737.933	710.313	1335.38	1150.15	975.309	952.598	699.15	872.836	1020.8	881.08	989.965	2891.05	2404.37	2103.33	1237.77	2989.96	1696.34	2415.69	2918.32
	M989T7	5.85822	988.778	6.50323	0.000237413	198.949	97.2741	1165.49	380.544	197.394	359.373	189.536	359.378	151.599	81.3984	163.74	123.951	164.174	608.296	1102.5	1407.91	1386.51	1834.88	646.559	1188.1	1253.36	1061.27
	M1076T25	14.6642	1075.76	25.4187	0.00023761	312.294	73.5908	4579.53	974.803	254.831	390.237	446.692	359.775	307.769	302.614	265.195	267.744	215.789	2463.53	5057.02	4845.13	3598.02	4864.26	4652.7	4702.99	5457.86	5574.24
	M886T9	310.84	885.503	8.64796	0.000238317	240.273	116.47	74686.4	31923.8	322.039	137.247	145.569	300.717	475.441	286.637	200.715	180.191	113.897	149926	36792	72990.3	65793.3	91046.5	52564.1	71106.2	71107.6	60851.2
	M824T6_2	13.9544	823.628	5.81222	0.000239494	113.365	63.2402	1581.95	519.084	222.891	73.8213	121.881	191.656	113.64	28.9529	66.8678	64.2103	136.368	780.244	1019.1	2258.02	1930.15	1207.04	1832.26	2141.69	1754.43	1314.63
	M879T6_2	7.8236	878.682	5.79283	0.000240225	247.797	150.971	1938.66	363.315	187.835	445.738	262.917	323.569	161.73	63.9531	137.981	137.553	508.895	2009.94	1324.62	2507.37	1651.66	1692.07	1775.89	2041.46	2155.14	2289.83
	M980T6_1	38.6663	979.636	5.80207	0.000241247	103.448	66.6237	3999.96	1796.2	186.615	103.234	158.168	208.288	65.6112	26.4131	28.7441	65.5907	88.3686	6723.13	1072.95	4193.77	3651.81	4928.5	5048.67	1814.51	5460.07	3106.21
	M343T20_2	31.8888	343.231	19.6145	0.000241401	34101.5	9238.04	1.08746e+06	543662	24253.3	44601.4	45230	39903	21425.2	37280	40286.3	28858	25076.1	350234	2.40695e+06	1.00136e+06	1.05047e+06	1.11621e+06	944417	892573	1.03085e+06	994052
	M834T10	2.53913	833.558	9.67425	0.00024164	1482.73	539.241	3764.83	1512.61	1277.78	1558.15	1506.43	1784.29	1477.36	702.207	1166.3	1205.69	2666.34	6917.76	2103.7	2513.87	2541.24	4915.88	2961.26	4356.05	4118.72	3455.01
	M705T13	145.402	705.437	12.59	0.000243197	503.03	133.233	73141.5	37029	617.698	264.373	328.651	468.33	616.945	587.953	587.745	451.308	604.269	598.731	111571	112518	45720.3	98462.8	42513.7	75214.8	89125	82549.4
	M551T7_1	6.1361	551.343	6.56485	0.000243725	7360.88	3031.6	45167.1	16581.2	2813.54	10644.9	7749.06	8084.6	4167.05	5519.09	11456.4	10189.7	5623.48	5509.03	53993	65178.7	55492.1	47422.1	49844.2	43803.3	42441.8	42819.9
	M1017T23	46.2136	1017.49	23.0273	0.00024382	133.493	82.3754	6169.18	2825.41	299.658	161.846	89.8307	213.055	52.5329	120.166	40.594	86.0145	137.739	3785.97	11287.2	5705.43	9422.75	3369.55	2993.2	6651.04	4922.55	7384.92
	M672T18	5.49918	672.42	18.1199	0.000245944	1113.98	189.861	6125.97	1620.56	784.508	1010.09	1234.8	1479.29	1044.89	1227.98	1083.43	1083.94	1076.87	3453.91	6635.48	8546.06	6343.29	3590.7	6253.73	6692.86	6745.05	6872.62
	M621T24	2.30584	621.387	24.3382	0.000247376	4578.65	945.89	1985.68	590.327	3450.76	5569.74	5804.04	5071.42	3968.86	3987.65	5708.8	3921.85	3724.75	998.288	3143.54	2408.4	1781.53	2188.8	1582.35	1777.33	1948.52	2042.32
	M968T6_1	107.389	967.52	5.86957	0.000248206	265.928	315.535	28557.8	17793.4	1067.01	393.465	219.256	131.308	109.467	136.345	116.794	55.2041	164.507	73026.3	9693.72	16450.1	24264.5	30149.9	26710.3	24885.5	26685.1	25154.9
	M594T6_2	3.41316	593.524	6.04395	0.000248474	2667.16	876.609	781.433	302.983	1072.31	3365.24	3284.35	2983.17	3688.7	1960.61	3362.63	2319.02	1968.41	1105.56	232.253	588.291	775.428	785.848	544.567	762.16	1171.63	1067.15
	M1272T25	44.8511	1271.81	25.3553	0.000248649	202.439	75.3657	9079.6	3541.24	280.078	314.584	250.406	226.497	170.197	228.955	126.75	101.916	122.566	10357.2	2867.41	14443.6	6964.42	10905.2	5440.01	8501.18	10218	12019.5
	M516T46	1.5601	516.32	46.2553	0.000249468	4354.46	912.045	6793.41	627.492	2787.18	5712.47	4860.61	5070.99	3544.25	3708.79	4999.37	4446.53	4059.96	7573.09	6950.52	6140.31	6493.52	6742.15	6239.37	6174.9	6893.82	7933.01
	M597T10	2.88855	597.451	9.5643	0.000249561	2083.71	427.206	721.371	159.748	1605.81	2335.99	1776.92	2242.7	2348.41	2242.49	2505.08	2424.5	1271.53	392.418	873.684	744.619	742.817	767.434	728.134	626.483	657.647	959.099
	M1128T33	17.3141	1127.57	32.7913	0.000249803	469.208	129.411	8123.92	1768.99	336.622	729.023	477.123	618.821	385.751	495.39	384.944	424.437	370.762	6835.28	8385.86	8645.96	8364.13	7731.49	11722.5	5881.46	6258.02	9290.58
	M528T31_2	22.5973	528.336	31.1283	0.000250249	958.287	178.857	21654.7	8561.69	712.696	1103.38	1161.39	1045.88	1088.72	1089.31	770.263	929.759	723.176	42234.2	17144.8	15661.2	12970.3	23579.6	23248.2	18886.1	17843.4	23324.5
	M619T19_2	13.9242	619.382	18.5025	0.000250726	1987.51	545.296	27674.4	11458.3	1592.45	2514.73	2199.13	2545.49	2223.92	2611.67	1392.27	1636.14	1171.79	7562.04	37422.4	50419.1	26327	26340	23814.3	24972.1	27282.1	24930.9
	M730T17	31.514	729.556	16.876	0.000250772	26660.3	6516.49	845.981	350.695	23214.2	38273.5	22134.9	36185.6	29533.5	22842.5	22964.3	24509.1	20285	385.918	985.062	608.332	436.848	944.593	726.465	1216.68	1452.17	857.762
	M544T18_2	2.54283	544.488	17.7717	0.000251522	2014.02	560.598	792.04	259.185	1406.54	2169.29	2841.57	2767.04	1856.67	1515.41	2010.13	2272.75	1286.82	167.938	863.684	1027.67	719.46	1043.64	840.635	917.241	774.059	774.03
	M487T18_2	8.30176	487.431	18.2361	0.000252644	11459.9	3053.5	1380.42	653.244	9577.08	16330.7	12892.3	12628.4	8532.01	9288.47	15530.6	10530.4	7829.18	503.444	637.307	2512	1831.21	1751.73	1433.98	760.543	1328.29	1665.26
	M1259T19	7.18125	1259.33	18.8469	0.000253767	377.344	252.957	2709.8	516.425	767.111	854.54	334.096	279.322	218.772	223.344	330.39	230.888	157.634	2156.6	2844.39	3261.09	2227.14	2906.02	2255.86	2408.19	3676.11	2652.81
	M1052T6	124.012	1051.54	5.83753	0.000253861	77.6241	71.7513	9626.34	4024.1	259.917	100.939	48.3034	37.4599	23.1138	60.8029	42.3073	64.0824	61.6905	18520.5	3757.31	10730.2	8845.06	11637.8	8217.69	9018.77	8998.76	6910.99
	M523T7_3	7.24691	523.346	6.58241	0.000254566	6216.63	2086.85	45051.4	11440.1	4078.3	5720.08	6449.76	9320.63	7174.45	9422.04	5272.73	4784.52	3727.18	22852.3	58235.1	59896.7	51898.4	48412	46228.8	39204.7	40274.3	38460
	M1133T34	21.8617	1132.58	33.919	0.000255077	366.591	85.6925	8014.29	1387.67	372.7	410.358	406.789	493.063	405.519	411.132	310.045	282.573	207.136	7292.16	7430.8	7432.12	5312.1	8374.63	8510.61	10132.5	8215.53	9428.18
	M501T22	56.0127	501.384	21.7297	0.000255218	578.273	118.679	32390.6	18639.2	692.708	489.408	644.152	729.557	611.349	585.883	600.334	335.642	515.425	13243.2	35183.3	64315.8	877.468	50621.6	38409.7	29431.7	30415.7	29017.1
	M1023T43_1	89.7541	1022.52	42.6983	0.000255682	394.561	96.3782	35413.5	7466.1	362.786	465.139	466.562	429.564	387.104	531.65	401.353	293.359	213.529	35734.4	33889.1	43918	24166.9	37746.6	27226.2	36810.9	31399.4	47829.6
	M810T9_1	13.1798	809.733	8.63892	0.000256003	101.641	42.7787	1339.6	276.508	146.743	96.8673	109.495	176.09	95.6512	68.5433	41.1396	59.1226	121.115	1639.68	1181.89	1526.86	1597.37	1516.98	1174.99	1466.24	808.118	1144.3
	M600T18_1	3.20071	600.411	18.0468	0.000256024	3524.92	1156.36	11282.2	4035.02	2344.17	5972.73	4210.07	3914.33	2803.39	3038.21	4110.84	2901.34	2429.16	3992.85	16826	16236.3	13823.1	8749.14	10165.2	9524.33	12623.3	9599.67
	M620T6_3	45.2382	620.423	6.03007	0.000256141	1040.11	903.454	47052.5	13756.6	654.903	454.43	50.1195	1159.95	2891.61	1104.33	255.01	2004.85	785.753	13571.3	52647.1	59078.7	48146.4	47164	40024.7	52417.8	56713.4	53709
	M421T8_2	4.19562	421.185	8.49897	0.000256485	20290.8	4142.39	4836.19	2806.15	16205.8	20225.7	19312	28603.3	19257.8	18530.7	24338.8	21243.8	14899.3	666.741	9252.44	6067.08	7244.72	7526.98	2603.99	3069.28	3796.25	3298.19
	M598T7_2	3.28869	598.171	6.96812	0.00025711	464.856	110.426	1528.77	285.435	301.132	526.376	551.556	499.899	634.006	483.12	399.563	307.501	480.554	1774.39	1581.48	1500.76	1380.97	1633.44	1115.12	1265.79	1426.48	2080.46
	M1075T25	16.7796	1074.76	25.4198	0.000257898	331.834	96.5096	5568.05	1175.8	342.339	403.669	391.601	344.739	308.582	460.182	136.829	363.875	234.694	3069.78	6366.06	5696.1	4354.6	5803.01	5584.23	6538.32	6836.35	5863.98
	M679T6_3	3.28854	678.611	6.20045	0.000258023	44727.1	14172.7	147087	63066.3	16127.9	59824.8	59518.6	50993.7	47353.1	31839	49798.2	36420.5	50668.5	291300	75476.7	105281	144270	158798	88549.7	136379	165217	158512
	M564T19_2	2.46686	564.339	19.0023	0.000258445	9171.82	1879.01	3718.01	453.975	6258.99	12163.4	11414.8	9598.25	8014.03	7759.21	10090.1	9263.43	7984.13	4070.89	3604.87	3994.88	2977.72	4394.58	3100.61	3923.48	3746.34	3648.75
	M822T29_2	10.4138	821.567	29.3088	0.000259113	14811.4	2958.03	1422.29	748.728	9636.26	16976.3	15268.3	16241.8	12977.5	11510.3	19124.9	16655.1	14912.2	1123.68	3197.8	1661.07	885.531	792.363	951.072	1815.04	1271.3	1102.73
	M529T19	23.868	529.221	19.4091	0.000259927	889.164	182.957	21222.6	7836.01	868.806	1079.24	1285.33	837.569	887.563	746.253	788.709	803.723	705.282	1833.05	27741.7	25479.3	26915.8	21806.5	23636.9	20933.9	18502.8	24153.2
	M635T17_2	134.716	635.333	16.892	0.000260005	560.149	126.473	75461.1	32900.9	553.1	671.09	375.981	683.34	629.387	713.894	552.699	479.03	382.82	14969.4	131919	109894	77609.4	84598.5	67040.2	56630.7	70444.6	66044.6
	M967T24	1008.62	966.517	23.6643	0.00026098	775.068	794.061	781749	132369	2762.76	1081.17	775.167	527.239	573.02	473.897	169.898	285.356	327.109	629909	931016	927308	889666	884678	808776	621138	689332	653916
	M814T25_2	2.31361	814.49	24.647	0.000262523	1134.36	282.385	2624.48	410.293	780.969	1458.12	1543.8	1178.23	708.809	962.225	1235.18	1257.82	1084.11	3439.97	2282.89	2230.76	2544.94	2644.62	2243.74	2755.53	2411.12	3066.75
	M1055T27	11.3434	1054.51	26.9947	0.000262773	528.799	130.54	5998.38	1598.4	705.659	613.986	510.346	582.824	527.965	637.212	530.273	331.914	319.016	2397.49	6205.34	6726.3	5403.81	7772.21	6050.35	5593.96	7796.15	6039.78
	M286T20_3	3.23773	286.276	19.6463	0.000264635	19671.5	4471.23	63691	7077.49	13084.7	27131.9	24580.4	19539.7	16451.8	19903.1	22694.6	17554.4	16103	48029.8	63097.2	60973.3	64343.2	69030.1	59426.3	68455.2	69985.6	69877.9
	M1023T27	20.7397	1023.45	27.0644	0.0002647	761.844	173.738	15800.4	4674.06	933.651	1014.02	877.63	656.953	843.773	790.409	684.788	507.258	548.115	15114.3	9061.03	22842.2	10061.1	14180.2	16943.3	16800.8	15012.7	22188.4
	M690T29	5.14486	689.52	29.1388	0.000266719	1092.05	213.639	5618.43	1071.78	1130.3	1181.84	1075.52	1430.76	1247.92	1190.47	948.794	930.997	691.837	4554.13	6522.28	6239.67	3250.45	5908.58	5681.91	5807.43	5991	6610.39
	M474T46	17.0619	474.348	45.5996	0.000266998	884.38	163.427	15089.2	2071.29	961.212	1090.22	1024.39	906.776	1007.54	592.179	898.059	703.554	775.494	14232.2	13893.3	13698	16321.2	19206.5	16766.1	12373.3	13885.1	15427.3
	M590T6_2	120.187	590.438	6.49948	0.000267058	17673.4	3001.27	147.05	320.867	18864	19380.5	23254.8	18940.6	15649.7	15633.5	18518	15942.5	12877.1	394.794	928.653	0	0	0	0	0	0	0
	M980T27_2	10.4504	979.728	26.5952	0.000267701	551.544	224.035	5763.83	742.161	750.023	676.452	864.275	633.015	668.169	527.038	305.295	204.564	335.067	5082.73	4902.55	5051.36	5051.27	6582.29	5977.51	6106.67	6765.42	6354.68
	M1031T43_1	23.5997	1030.52	42.7148	0.000268801	408.333	106.533	9636.55	2174.8	400.875	464.093	448.236	624.937	411.836	392.98	331.786	369.395	230.861	12122.1	8958.35	11953.5	6133.3	11702.4	7304.31	9735.68	8042.32	10777
	M524T27_2	5.45319	524.335	27.1755	0.000270932	2535.28	428.111	13825.4	3785.93	1829.58	2395.17	2310.07	3443.79	2548.78	2789.5	2517.88	2449.54	2533.21	13163.1	11709.1	12224.7	17844.9	14717.5	8274.57	11840.7	13392.2	21261.5
	M612T32_1	13.4184	612.229	31.6668	0.00027148	400.975	47.3639	5380.43	2394.78	412.27	444.892	464.079	376.949	446.511	365.759	333.703	344.925	419.687	493.121	8094.71	7781.6	6091.35	3988.69	3813	5106.02	7319.52	5735.83
	M944T6_4	2.94824	944.209	6.41415	0.000272323	1391.24	539.063	471.887	125.137	582.184	1606.39	1733.04	2048	1295.19	1247.99	679.18	1223.28	2105.88	178.962	542.741	525.769	534.923	369.344	536.678	539.09	457.402	562.071
	M847T9_2	8.63633	847.46	8.70406	0.000273686	2820.42	771.935	326.576	173.185	1782.7	4257.45	3603.81	3043.26	2625.52	1878.68	2783.13	2770.66	2638.57	95.1009	291.282	539.43	334.937	197.11	404.393	602.753	348.077	126.103
	M773T6_2	9.78934	772.552	6.05112	0.000273903	648.156	179.343	6345.02	1010.89	356.134	655.384	950.53	594.93	640.949	498.038	764.392	547.459	825.587	5363.83	4216.97	6623.45	7116.86	6820.47	6437.86	6967.87	7490.05	6067.79
	M839T29_2	9.67502	838.573	29.1345	0.00027423	1460.99	721.285	14135.1	3113.1	515.444	890.285	2139.12	1348.49	782.953	991.048	2001.54	2616.32	1863.7	13774.5	7136.92	16452.4	14251.9	18719.7	14708.8	13633.3	13430.3	15108.1
	M589T7_1	9.74459	589.139	6.98847	0.000276034	405.007	93.4675	3946.63	1858.35	243.129	465.356	436.514	444.278	395.12	331.67	320.847	452.503	555.65	485.063	5724.79	6541.99	2371.69	3585.22	4116.87	3492.72	3589.24	5612.1
	M551T22	26.7517	551.289	22.1693	0.000277425	1810.92	492.168	48445.2	9045.61	1550.21	2448.63	2072.66	2301.33	1963.96	1728.86	2043.75	947.57	1241.32	29185.7	47256.1	53293.8	57095.6	57824.9	53212.3	52043.8	42053.6	44040.8
	M767T22	4.96734	766.588	21.5292	0.000277644	2124.45	660.456	427.683	263.346	988.013	2886.88	3165.9	2462.1	1906.65	1686.39	2309.68	1827.82	1886.58	357.382	159.68	409.57	603.899	734.979	456.131	0	307.352	820.149
	M560T50_2	9.5457	560.319	49.5038	0.000277796	673.163	72.6666	6425.81	1482.66	720.309	701.377	660.826	798.144	733.601	625.276	555.723	620.205	643.005	4954.06	7462.46	5168.17	5086.5	7282.56	5744.77	5853.43	6804.77	9475.58
	M590T8_1	3.61526	590.279	8.06991	0.000278012	1202.57	227.337	4347.59	1610.06	1106.99	1459.25	1094	1386.33	1079.95	1611.23	1035.92	925.195	1124.24	467.877	6190.15	5142.16	4118.94	4945.86	3925.58	4292.84	5303.16	4741.75
	M865T29_2	19.4544	864.605	28.91	0.00027866	1237.68	1154.97	24078.3	9708.71	115.027	3776.56	2075.02	1733.61	535.76	222.175	712.049	772.562	1196.34	48762.8	15779	18910.6	21118.5	23014	22666.3	23677.2	24752.9	18023.5
	M664T6_1	19.6381	663.508	6.34629	0.000279486	13407	13778.9	263287	49993	32153	38337.6	21590.9	8920.47	6146.06	3267.39	3078.7	2237.6	4930.83	138529	246280	292001	287028	304968	266823	271835	293264	268856
	M808T9_1	2.88185	807.545	9.37015	0.000280588	22169.2	7358.61	63888.4	18302.3	16849.6	18840	32194.9	26592.8	19752.9	9147.68	21936.6	22126	32082.5	20506.2	67646.5	86381.1	70483.6	73956.2	56620.6	60191.5	70327	68882.6
	M1232T19	9.29867	1232.31	19.4192	0.000280876	309.584	123.338	2878.72	624.487	452.904	546.646	274.037	258.32	380.309	237.19	207.185	249.364	180.304	3226.99	3022.33	2836.92	2707.22	1471.69	3236.06	2760.9	3787.07	2859.32
	M587T7_1	13.9232	587.14	6.98529	0.00028175	529.761	169.371	7375.96	3095.29	607.07	407.111	411.574	434.651	642.643	353.551	639.921	404.251	867.073	475.839	10443.9	10816	6018.41	7142.7	6216.48	7516.11	8775.49	8978.78
	M330T6	4.21479	330.255	5.9663	0.000281839	5303.24	1328.2	1258.24	344.539	2001.19	5483.56	6847.33	5443.24	5426.99	5270.82	5917.03	5905.66	5433.33	612.929	1085.29	969.215	1249.02	1651.1	1391.22	1679.35	1175.76	1510.3
	M758T33	4.46515	758.436	32.7643	0.00028229	734.901	104.581	3281.44	625.174	635.054	672.55	683.91	853.209	738.743	759.666	772.332	914.548	584.097	2581.15	2711.68	3375.06	4114.03	3583.57	2340.86	3153.71	3862.2	3810.74
	M278T19_1	21.5673	278.224	18.9231	0.000282382	322172	93730.1	6.94838e+06	1.01746e+06	247775	321694	365783	223680	215917	243455	464600	392052	424590	4.57681e+06	6.34126e+06	6.7046e+06	7.35466e+06	7.44047e+06	6.99478e+06	7.52691e+06	7.94247e+06	7.6535e+06
	M748T18_2	3.53078	747.561	17.5688	0.000282404	136225	31762.2	38582.2	18699	127428	213000	109759	151334	124398	113283	137815	135152	113857	7411.98	41948.3	58640.6	6058.9	47913.7	43997.3	43394.1	48644.1	49231
	M792T6_2	8.61566	791.534	6.01892	0.000282928	873.462	334.59	7525.45	1968.01	643.307	385.936	798.585	1470.67	1066.11	652.34	1153.74	649.617	1040.86	6514.51	6143.58	11916.2	9327.8	6296.18	8167.25	6495.23	6151.91	6716.38
	M528T22	23.4965	528.308	22.203	0.000283051	1417.59	377.838	33308.3	7077.41	1336.83	1835.04	1689.18	1492.2	1324.75	1411.73	1933.31	832.896	902.333	18644	37096.8	29570.7	44817.4	32047	36067.5	31122.2	36568.3	33840.7
	M760T25_1	11.2431	759.51	25.0358	0.000283076	2948.39	1270.66	33149	6244.64	2071.52	3485.9	4656.45	2907.24	1503.9	1692.91	5155.35	2701.36	2360.91	48259.7	32257.9	33658.6	29231.4	32846	27823.5	34151.6	27003.1	33109.2
	M1138T6	41.646	1137.53	5.82503	0.000283432	20.9404	18.5539	872.083	475.854	68.7271	16.019	26.5584	11.9858	14.2097	13.579	14.8266	8.94649	13.6111	2040.74	343.63	625.137	688.542	900.583	689.674	797.042	1008.02	755.38
	M566T19	37.3708	566.193	19.4008	0.000283464	356.034	55.1749	13305.3	4167.92	326.114	417.341	302.651	344.854	289.587	458.101	360.639	382.894	322.121	3125.93	17032.9	14930.7	17093.8	15038.8	13988.1	12746.7	13309.9	12480.6
	M698T19_2	5.00979	698.385	18.9557	0.000284242	773.775	287.812	3876.45	1426.29	444.406	852.765	534.262	1334.61	1069.96	588.844	764.762	826.927	547.437	584.237	5061.7	5229.4	3087.02	3873.28	4025.24	4280.95	3703	5043.23
	M983T24_2	11.2245	982.635	24.0045	0.000284345	560.495	157.324	6291.27	1092.15	529.225	690.372	580.229	886.631	605.34	517.456	454.567	404.459	376.172	5408.79	5282.57	7103.38	5169.51	6133.57	5826.89	5975.15	7331.12	8390.44
	M992T6_2	76.8844	991.704	5.77998	0.000284591	31.9678	26.2963	2457.83	891.931	56.175	69.5304	35.6399	57.8503	0	4.23298	27.754	0	36.5275	3044.22	905.757	2247.75	1440.82	3690.95	2546.84	2260.23	3436.36	2547.51
	M607T6_2	18.6259	607.45	6.0196	0.000285498	3694.6	2097.55	68815.3	10990.7	1106.18	4161.2	5424.01	2637.65	1825.26	2614.43	7733.25	2622.7	5126.76	69660.3	47957.1	61994.9	72832.5	73575.6	57625.5	73754.8	81327.7	80609.4
	M829T23_1	12.7449	828.583	22.996	0.000285571	689.202	149.869	8783.8	3096.09	852.245	484.028	736.544	829.728	726.291	791.023	550.783	462.103	770.074	3057.81	11605.1	7880.91	10264.7	10963.1	5786.96	10046.3	6910.75	12538.6
	M1028T25_1	35.3751	1027.65	24.7472	0.000285596	650.831	170.209	23023.2	7351.8	725.352	804.063	953.403	735.198	462.773	479.899	607.697	457.855	631.237	6077.54	30439.1	21301.6	19219.7	28988.4	25965.4	24453.3	22607.1	28156.6
	M622T23_2	3.7236	622.315	22.8352	0.000285765	288.142	77.3049	1072.93	372.914	215.429	317.193	321.622	418.985	388.264	259.744	212.821	223.272	235.951	337.806	1656.55	1221.02	1134.31	1084.64	721.587	1140.01	1014.83	1345.61
	M841T10_2	12.9263	841.483	9.54317	0.000286461	306.258	55.2088	3958.78	1131.37	374.868	345.352	310.173	295.474	319.412	269.156	214.7	250.44	376.747	5420.3	3091.8	1815.8	4114.05	4987.18	4409.22	3959.46	4773.37	3057.85
	M647T7_1	6.70043	646.503	6.71199	0.000290297	5784.76	3168.42	38760.4	22366.9	3060.18	3742.94	4796.47	11027.7	9271.48	7132.87	6445.05	5884.1	702.103	1600.48	82528.4	23507.4	33254.2	52546	43539.8	38074.1	26350.4	47443
	M878T10	18.0219	877.58	9.93507	0.000290698	178.692	62.1427	3220.36	1496.91	160.428	105.237	239.581	199.766	206.249	97.5826	145.331	164.218	289.833	439.924	3393.42	5878.7	4453.05	3907.18	2607.65	2741.69	3021.91	2539.7
	M897T21	27.0513	897.466	20.7312	0.000290798	318.11	44.1954	8605.28	6567.96	389.925	337.206	308.023	360.128	349.661	307.362	262.717	283.006	264.961	22369.4	852.688	5997.18	602.521	11122.5	10264.9	10326.4	10386	5525.97
	M1065T24	17.7037	1064.73	23.6015	0.00029105	337.841	139.94	5981.03	1132.08	370.262	431.491	587.563	475.406	326.192	232.17	241.796	191.944	183.745	5807.62	7300.41	5821.52	5784.02	4797.98	4576.25	5243.95	6446.6	8050.96
	M553T21_2	96.8891	553.313	20.634	0.000292032	1273.03	446.616	123343	82858.2	1692.1	1284.78	1596.68	543.716	1460.86	1209.21	1923.52	896.824	849.581	84342.3	128019	214270	187710	54884.4	77449.9	58206.7	33810.6	271392
	M463T18_2	1.97227	463.283	17.7736	0.000292063	6703.58	1521.71	13221.3	4995.71	3867.35	8763.56	6950.85	6154.68	5259.13	7783.53	8163.37	6199.5	7190.28	2311.23	18035	19632.6	13060.6	10716.1	13176	11758	14671.4	15630.4
	M1016T27_1	224.995	1015.7	27.0972	0.000292092	539.5	257.035	121385	35410.6	888.477	1061.83	507.787	491.611	426.646	333.365	358.074	399.081	388.625	108996	87822.8	110783	160971	139819	71212.1	119150	108694	185015
	M848T29_2	3.52478	847.585	29.0014	0.000292101	8262.65	1092.86	2344.16	780.979	6530.38	9000.6	9587.24	8214.94	8162.14	6735.88	9591.05	8541.62	8000	1398	905.118	2371.48	3256.16	3154.84	2274.4	2961.98	2258.66	2516.8
	M1132T34	27.9599	1131.58	33.9287	0.000292227	483.447	88.8569	13517.1	2901.89	644.713	493.2	497.674	466.221	444.425	553.009	395.444	518.571	337.764	8810.98	14294.8	12133.8	9470.01	13681.7	16653.9	15945.2	13922.4	16741.4
	M1088T26	48.2976	1087.69	26.2447	0.000292602	243.359	114.282	11753.7	2348.15	149.539	284.463	292.267	471.518	205.855	331.971	140.522	108.006	206.094	8832.73	10563.6	12365.4	9054.62	13191.7	10725.4	13629.5	11239.9	16180.3
	M501T7_4	3.60287	501.346	6.61484	0.000292836	6031.54	1643.66	21730.9	2703.82	3917.87	5535.12	7164.28	7732.56	7909.7	7887.94	5129.63	4866.98	4139.76	16242.4	19197.5	24194.9	25076.6	21646.1	22104.3	21798	21475	23843.1
	M968T24	1910.13	967.526	23.6335	0.000293274	1489.64	1626.05	2.8454e+06	508462	5461.17	2356.2	1146.32	1425.33	1173.54	808.806	411.018	369.402	254.952	2.09804e+06	3.169e+06	2.9334e+06	3.41149e+06	3.60992e+06	2.8986e+06	2.33772e+06	2.78225e+06	2.36816e+06
	M492T30_2	2.7723	492.347	29.5679	0.000294006	3051.9	612.767	1100.85	206.515	3757.57	2883.28	3027.6	2414.8	3614.96	3532.77	3638.4	2448.05	2149.63	1642.16	965.251	1055.27	1069.41	1017.39	1083.4	990.538	1028.35	1055.89
	M1080T6	12.9128	1079.74	6.00213	0.000294582	92.2052	40.4611	1190.63	468.539	141.358	143.858	85.9819	137.429	76.853	58.0565	52.2966	38.1577	95.8572	1872.78	371.588	813.103	1491.74	1671.7	828.994	1256.96	1104.67	1304.1
	M155T20	13.0758	154.975	20.2137	0.00029464	3388.93	2536.82	44313.1	22529.6	10063.7	2540.03	3258.68	2551.09	2654.21	2113.39	2976.18	2479.86	1863.26	40958.6	24709	47301.2	76498	36173.5	29252.7	21843.4	86167.5	35913.9
	M471T21	259.908	471.242	21.3616	0.000295519	592.082	102.239	153887	42130.4	652.756	604.913	455.904	645.88	618.66	743.241	485.949	664.521	456.914	59499.3	168136	156189	118273	170494	207899	168645	170057	165792
	M442T20	2.28932	442.326	19.6007	0.000295628	1507.22	465.709	3450.52	938.792	1102.84	1796.47	1592.71	1262.52	2477.5	1308.42	1829.11	1078.77	1116.64	5002.95	2282.36	2452.17	2810.12	3700.07	4581.12	3086.62	3140.75	3998.48
	M729T28_1	2.39974	728.503	28.2595	0.00029577	10453.4	1206.5	4356.07	874.309	10246.1	10571.4	12109.7	10352.8	10408	10998.4	11141.9	10633	7619.8	3358.03	5088.73	4050.91	4023.42	3671.58	3726.29	4469.79	6210.36	4605.5
	M411T18_2	119.369	411.322	17.5875	0.000296383	1050.75	224.273	125427	28197.5	1260.23	1218.5	1378.76	1099.65	980.003	1118.45	896.639	818.83	685.711	53832.8	129136	132588	136485	152746	132896	131124	139265	120769
	M476T7_4	4.1667	476.357	6.65714	0.000296695	1423.27	495.174	341.582	176.431	971.421	979.435	2015.74	1481.15	1840.32	718.275	1771.36	1961.28	1070.46	186.443	707.002	260.085	136.194	407.745	436.374	444.94	269.35	226.108
	M948T23	8.47255	947.713	23.3063	0.000296836	1269.86	336.027	10758.9	2217.94	1064.28	1840.77	1180.4	1712.76	1190.69	873.021	1137.39	946.784	1482.62	11057.6	10637.2	7856.39	7513.03	10098.5	12582.8	11265.8	14783	11036.1
	M107T19	20.6174	107.088	19.3846	0.000297285	485.332	110.879	10006.3	1704.64	388.908	598.153	681.09	568.333	348.79	489.237	478.293	420.272	394.916	5917.22	9890.3	9376.92	10610.6	11970.8	10129.6	11129.8	10733.8	10297.4
	M1031T6_2	4.08161	1030.74	6.46304	0.000297669	481.114	127.102	1963.72	805.446	560.217	606.071	532.532	553.899	320.565	409.144	424.845	281.761	640.995	3220.56	660.517	1464.41	2001.11	2662.61	1106.89	2192.86	2563.47	1801.07
	M663T6_1	23.1599	662.505	6.34535	0.000297839	29076.5	31168	673408	137406	73619.1	86043.7	42612.4	20431.8	11410.9	8142.63	7457.06	5661.71	6309.6	329677	635288	752481	725335	798356	693571	694406	750700	680863
	M951T29_2	7.03559	950.59	29.2073	0.000297984	2035.07	694.531	14317.9	3081.52	2261.1	2529.19	3354.95	1018.27	2042.93	1745.13	1199.77	2054.77	2109.5	18207.4	10127.4	11153.9	14981	13095.8	12463.1	16176.8	13467.9	19187.8
	M1056T6	26.1872	1055.53	5.83822	0.000298453	68.0651	69.2842	1782.44	652.556	249.024	45.6076	34.6949	44.3246	43.1295	70.9135	34.8357	26.6018	63.4541	3256.9	1115.32	1836.7	1085.52	2209.17	1556.05	1681.89	1751.39	1548.99
	M1249T18	119.717	1249.25	18.2849	0.00029934	322.338	150.031	38589.3	10089.8	583.935	515.351	398.826	316.976	268.307	249.841	236.712	209.342	121.753	34484.7	21602.7	41549.2	43269.9	50551.2	37273.4	42633.8	50547.6	25391.1
	M523T18_2	8.59957	523.379	18.1103	0.000299453	738.748	134.429	6352.92	2103.23	550.347	893.787	810.772	811.18	561.457	684.617	893.588	810.006	632.978	1416.56	7086.11	7696.38	7572.4	5736.76	7232.17	6274.79	5503.56	8657.51
	M245T21_2	8.35973	245.179	20.5847	0.000299767	2495.45	1707.48	20861.3	4558.56	1607.62	4837.2	824.123	5089.06	760.93	535.025	2981.22	3132.19	2691.7	27039.5	17992.2	16286.5	18184.1	24988.6	27995.3	18682.7	20003.5	16579.3
	M927T6_1	16.6314	926.546	5.89053	0.000302819	140.66	43.714	2339.38	740.594	100.473	148.706	121.409	188.656	106.736	96.5976	186.761	107.838	208.766	2000.46	1672.93	3037.1	3003.95	2984.98	2117.76	3263.31	1739.58	1234.38
	M701T6_5	14.1201	701.497	5.94252	0.000303075	24314.6	6737.45	343324	130703	12352.6	31309.9	32057.3	31769.9	22643.6	19809.6	27141.8	20230.8	21516	8239.46	387120	471481	398443	369504	349036	358730	383808	363555
	M866T22	8.7296	866.482	21.9459	0.00030347	274.183	101.043	2393.51	841.639	247.16	292.085	467.218	269.299	377.846	253.154	109.488	238.47	212.93	952.367	2277.94	3377.07	1598.3	3402.91	3229.32	2252.21	2528.34	1923.14
	M1039T23_2	42.1075	1039.49	23.4007	0.000305182	346.342	79.8425	14583.6	4209.01	440.625	485.172	350.512	391.554	283.004	254.295	347.741	285.976	278.198	6614.64	17284.1	20947.3	16506.6	17865.1	15079.5	12162.9	12777.2	12015
	M341T20_3	8.18846	341.216	20.2063	0.000305883	13486.1	4570.92	110431	15238.9	12466.3	15753.8	24656	13477.7	11619.5	12343.1	11465.4	10018.2	9575.11	99456.1	113728	94681.2	110260	141871	127185	100917	101321	104456
	M542T17_2	9.22796	542.411	17.1373	0.000306262	1023.3	157.036	9442.93	3077.44	936.616	1359.43	1019.02	871.636	861.424	1103.71	1129.13	1002.71	925.98	2987.99	8941.2	14461	11494.1	10672.5	10467.9	8540.09	8779.61	8641.99
	M891T6_3	22.9748	890.727	5.77673	0.000306349	122.719	78.6107	2819.44	1981.79	147.4	171.886	151.323	217.693	43.377	34.8639	79.4911	27.7151	230.72	7558.22	785.303	1282.55	2693.98	2670.35	1872.82	1980.28	2803.44	3728.01
	M833T10	2.19926	832.556	9.66175	0.000307064	3046.5	1098.67	6700.06	1579.3	3824.83	2372.77	3830.65	3463.97	2333.23	1669.02	2478.7	2279.65	5165.7	5600.65	4680.77	9286.21	7126.56	8662.58	5148.12	5718.74	7453.92	6622.96
	M660T7_3	10.1953	660.467	6.87152	0.000307152	1890.49	397.698	19274.2	8731.13	2201.18	2561.96	2063.4	1697.98	2233.26	1728.1	1653.74	1579.59	1295.2	8153.15	40307.4	17380.7	13264.1	18698.6	18647.8	17676.7	19172.3	20166.9
	M284T18	34.5877	284.25	18.2535	0.000307367	4349.7	972.313	150446	35734.2	5981.76	5370.99	4533.57	4851.89	3926.43	4302.03	3814.01	3619.86	2746.75	116864	141478	150333	182072	74648.5	162545	162898	184798	178379
	M950T29	12.1499	949.595	29.1908	0.000307492	1341.57	322.329	16300	3202.21	1384.33	1450.27	1954.47	1176.76	825.975	1206.98	1646.44	1266.95	1161.99	19857.4	11251.7	13016.8	17339.8	15420.5	13370.5	17489.9	20211.3	18742
	M692T25	4.95122	692.487	24.7621	0.000308928	1274.42	290.48	6309.91	1927.09	1203.43	1452.11	1140.48	1557	1520.45	1639.46	1238.86	845.206	872.738	1933.04	8639.04	6113.7	6723.86	8108.95	5912.53	5615.67	7324.64	6417.73
	M549T22_2	121.349	549.279	22.1987	0.0003091	1819.75	683.493	220826	50677.3	2947.07	2242.95	2275.99	2033.52	1857.58	1948.32	1069.46	763.408	1239.45	145002	224392	212444	338392	226292	206233	208393	226853	199430
	M1095T28	6.07425	1094.71	28.0763	0.000309199	652.716	192.236	3964.76	693.312	676.787	699.138	937.195	832.425	629.369	713.074	671.34	336.248	378.869	3379	3910.62	5147.52	2894.73	3616.83	3804.66	4704.08	3782.18	4443.22
	M637T6_1	5.07529	636.564	6.28095	0.000309246	29240.1	10989.3	148402	45298.5	9874.01	42339.8	43657.4	29168.4	22807.8	19534.1	37574.7	27297.5	30907.3	236363	89483.2	99542.6	135501	152709	118653	147421	178025	177919
	M508T30_3	3.40585	508.341	30.0263	0.000309431	5900.12	1352.47	20094.9	3029.38	4109.03	7004.67	6674.53	5485.39	3875.4	5199.46	7613.04	5858.37	7281.18	23708.4	15172.7	15048.9	20617.5	22702.3	20525.7	20325.7	21570	21182.9
	M422T30_1	2.96603	421.787	29.6746	0.00030978	466.806	149.382	1384.56	304.842	257.376	482.893	406.923	727.007	653.454	434.448	487.656	447.187	304.307	1742.92	1104.16	1086.97	1328.02	1862.47	1056.7	1241.37	1358	1680.42
	M724T24	6.5397	723.522	23.9412	0.000309965	94515.4	30253.7	618102	164823	54181.9	114330	114519	82776.9	63231.1	63356	140122	121556	96566.2	297397	669966	647988	774008	818259	459867	515902	709460	670073
	M135T19	25.2719	135.119	19.3739	0.000309986	1785.91	216.815	45133.4	6973.42	1556.36	2105.82	2038.27	1745.35	1670.92	2002.42	1814.71	1544.39	1594.99	29713.6	41872.5	41880.9	50910.2	53371.9	45641.5	45030	49281.9	48498.3
	M312T21_1	5.8999	312.193	20.9285	0.000312562	10805.9	4187.05	63753.9	37547.6	10190	5979.08	18762.1	14186.8	12427.7	8591.76	5277.19	9556.01	12282.8	46929.6	9543.6	108011	7719.97	113144	82833.8	60952.7	72455.2	72195.4
	M797T6_2	3.36262	796.523	6.16725	0.000312575	549.177	210.984	1846.67	506.343	301.548	575.512	782.6	870.94	750.983	360.419	466.197	322.317	512.071	973.034	1557.16	2477.26	1578.32	2548.33	1595.21	2255.35	1746.64	1888.73
	M554T17_1	6.19458	554.234	16.9238	0.000312745	505.408	164.004	3130.79	638.776	448.988	703.228	616.507	784.757	478.022	493.38	357.964	345.941	319.884	2477.37	3041.98	4479.01	2393.28	2614.59	3122.68	3153.79	3463.57	3430.84
	M535T8	6.09664	535.408	7.96887	0.000313558	12206.4	2752.5	2002.16	793.966	8122.11	15016.7	14357	12479.4	9883.62	9819.08	16324.8	13176.7	10678.5	308.549	1986.51	1527.52	1880.34	2435.9	1957.38	2059.16	2855.65	3008.41
	M869T6_2	12.5463	868.715	5.78185	0.000313993	100.342	65.6117	1258.92	445.789	44.7943	157.12	118.528	211.159	153.475	36.2699	20.0657	54.518	107.148	2258.56	641.071	1389.75	1195.15	1374.74	1194	1152.66	1263.77	860.579
	M1058T27_2	18.4558	1057.65	26.621	0.000317908	1192.25	443.572	22004	4637.24	1003.49	2232	1373.13	1354.26	1196.93	1042.36	900.427	767.17	860.53	11866.8	20861.8	23051.2	19089.8	27644.5	21631.6	23306	24047.4	26537.2
	M736T7	7.93868	735.566	6.50753	0.00031828	9720.8	8506.25	77170.3	6870.99	26628.3	20114.7	13285.3	6892.09	6257.53	2741.18	4286.99	3452.46	3828.65	89817.2	71999.2	84912.1	70686.3	78693	69625.7	76745.3	79700.1	72353.5
	M728T28_1	2.53065	727.5	28.2595	0.000318416	23969.8	2637.44	9471.78	2490.95	23835.3	24645.8	27902.3	23400.5	23422.9	25617.5	25829.8	22698.2	18375.7	5201.42	11052.3	9340.25	10980.6	8119.45	7021.79	9779.55	13763.6	9987.13
	M690T10	3.2684	690.448	10.2115	0.000319016	19619.8	5040	6002.88	2337.46	10635.3	23710	19835.9	25981.5	19622.3	18848.6	18817.7	13906.7	25220.4	1206.87	9385.81	4769.69	5215.36	6451.24	5393.82	6644.54	6536.05	8422.56
	M1194T19	106.445	1194.2	19.3902	0.000319032	351.634	64.7685	37429.5	7636.51	414.836	420.545	384.236	325.039	282.438	304.498	447.245	294.351	291.52	18834.1	35450.5	39019.6	41513.5	42073.9	35535	39401.4	45414.3	39623.6
	M423T18_4	1.97334	423.424	18.4128	0.000320068	7761.19	1430.15	3933.03	1587.06	6001.62	9492.59	8172.03	9283.82	6707.08	7993.25	9110.04	7504.24	5586.04	1145.08	6707.48	3993.3	3816.87	5750.05	3642.29	2901.28	3473.83	3967.07
	M422T19_1	7.82029	422.262	19.1114	0.000320385	1137.62	273.646	8896.51	2518.96	881.175	1270.21	1479.67	1615.48	1209.93	933.114	1016.85	988.721	843.413	14466.9	7317.21	6693.24	8243.41	11138.1	9501.81	6711.61	7699.69	8296.66
	M370T21_4	18.8313	370.268	20.5093	0.000321319	1342.25	520.382	25276.3	8363.25	987.332	1199.52	2457.96	1348.72	1654.49	1172.96	776.834	848.195	1634.23	35819.9	14348.9	17519.6	15348.8	33069	23368.8	33922.9	30571	23517.7
	M844T6_1	13.9256	843.589	5.99548	0.00032184	569.311	243.59	7928.01	1207.36	435.197	601.708	599.194	1055.88	569.806	304.653	306.356	435.098	815.901	7104.45	5766.97	7597.08	7619.61	8601.51	7579.87	7903.25	9515.38	9663.99
	M898T6_2	18.1448	897.651	5.76627	0.000322637	157.134	80.1734	2851.17	861.588	142.833	226.848	280.278	204.685	148.342	27.3299	94.4102	82.4336	207.047	1661.38	3064.86	2443.09	2958.81	4260.39	1916.7	3256.84	2275.56	3822.9
	M1089T26	33.8798	1088.69	26.2518	0.000322651	230.975	50.221	7825.4	1460.07	221.7	266.045	276.003	287.4	212.341	170.304	290.354	190.298	164.332	6215.32	7089.45	7830.72	5943.98	9243.31	6703.92	8897.7	8279.53	10224.7
	M395T20_2	3.55017	395.203	20.0747	0.000324217	40307.1	14932.6	143097	45761.3	36820.5	65254	43691	59739	20679.9	45492.7	36220.4	27435.7	27430.5	54279.4	230577	144817	155023	166205	145066	132816	124277	134812
	M1023T43_2	38.5949	1022.77	42.65	0.000324588	704.356	164.795	27184.6	5616.05	555.236	772.485	578.533	676.857	795.412	975.302	636.59	881.402	467.389	27270.6	27704.8	32718.6	19049.5	27722.8	21016.4	28199.6	23632.8	37346
	M903T25_2	10.3662	902.593	25.1458	0.000324856	32720.4	7588.37	3156.45	1351.48	25426.7	43613.9	43799.4	36541.4	26561.6	26058.9	32203.7	24868.4	35409.2	625.07	1200.4	3378.64	4193.16	3949.1	3477.15	3181.82	3790.02	4612.68
	M1023T6_2	22.6659	1022.73	5.96583	0.000325677	75.3329	52.3271	1707.49	554.596	157.196	54.0548	89.0978	51.7354	7.7663	55.8112	63.4457	37.1793	161.71	1433.59	1028.24	1820.35	1258.21	2834.63	1385.75	1811.74	2252.86	1542.06
	M825T29_2	8.80247	824.578	29.3348	0.000327109	6043.15	828.687	686.529	1311.91	4633.08	6538.21	6341.38	6104.18	6166.83	6123.59	7150.05	6569.82	4761.22	4148.2	508.515	129.662	123.406	548.199	0	229.977	106.156	384.644
	M566T7_2	8.33779	566.325	6.51512	0.00032716	395.718	267.843	3299.42	1098.58	398.823	209.955	67.0635	688.323	865.316	515.137	93.1423	269.271	454.433	1706.53	4028.69	5381.19	3906.44	2616.72	2616.03	2637.68	3896.76	2904.71
	M178T30	2.53645	178.065	30.3653	0.000327275	757.263	102.147	1920.76	652.78	786.481	731.867	774.233	931.419	817.339	821.08	662.952	714.181	575.819	767.607	3006.53	2128.61	1488.22	2064.54	2547.31	1448.34	1788.2	2047.47
	M877T25_2	5.46582	876.579	25.3686	0.000327285	8529.12	2210.89	1560.45	752.419	5289.4	12093	9650.24	9302.44	6296.36	6941.89	11003.2	8243.94	7941.56	3492.3	1550.84	1604.33	1336.43	1439.06	1169.66	980.887	1112.8	1357.73
	M759T32	17.6442	759.309	31.5171	0.000327367	561.495	139.456	9907.13	4495.11	449.653	702.663	780.195	481.906	518.545	329.605	580.86	672.842	537.186	1008.21	16912.7	14079.7	9207.75	11537.9	11559.4	7144.55	8500.6	9213.4
	M634T7	12.8359	634.443	6.89295	0.000327469	2316.37	689.793	29732.7	8263.4	1712.87	1715.85	3200.78	3338.4	2698.68	1815.2	2498.47	2448.97	1418.11	8981.84	35685.1	32026.1	31031.2	37500.2	32902.4	28465.3	30250	30752.4
	M1129T24	16.4019	1128.79	23.9547	0.000327886	196.36	99.2144	3220.67	1780.72	274.906	367.17	270.495	246.155	186.133	146.366	94.0348	82.4222	99.5572	396.034	3594.41	7020.94	2751.03	3308.7	2291.49	2202.94	3393.47	4027
	M564T7_1	23.3919	564.324	6.50192	0.000328638	307.091	293.851	7183.46	2006.54	145.747	0	121.718	700.717	587.001	745.443	0	181.893	281.304	3233.03	9183.72	9508.02	6967.16	5830.74	5625.01	8552.25	8051.52	7699.67
	M942T27	8.75101	941.527	27.0276	0.000329585	781.685	153.136	6840.53	1627.7	633.488	766.061	1138.83	884.827	784.153	695.51	742.891	655.097	734.309	7805.34	3740.89	5841.1	5391.39	8843.1	7504.26	6372.27	8179.3	7887.15
	M782T8	11.642	782.478	7.50136	0.00032968	542.366	92.3091	6314.21	1426.01	590.666	503.841	430.677	647.968	660.318	479.855	575.257	402.578	590.135	3786.54	4599.91	7831.09	6104.92	7039.61	6044.16	6504.83	8277.42	6639.44
	M285T20_2	3.40965	285.274	19.6684	0.000330022	247315	58072.1	843258	99943.6	160510	340067	319047	243056	221107	240162	286833	217805	197247	628457	817479	802166	864347	917223	794787	865636	953346	945883
	M825T43_3	10.8703	825.014	42.6848	0.000330026	355.558	86.3601	3865.01	1499.13	331.376	490.765	486.35	303.68	351.771	399.102	281.646	304.995	250.339	6003.35	2823.04	4583.26	2924.51	4472.64	3232.79	2598.25	2016.93	6130.31
	M505T18_2	39.0314	505.336	17.8942	0.000331294	2659.01	1227.89	68.125	122.023	519.189	4017.72	4042.92	2329.41	2211.67	2110.38	3923.76	1561.76	3214.31	357.83	0	116.353	0	0	138.943	0	0	0
	M776T6_3	4.85305	775.561	6.49718	0.000331327	3731.76	1668.38	18110.4	3473.44	1729.06	7281.26	4643.94	3805.27	3481	1672.64	3574.7	3203.43	4194.54	10875.8	17934.6	22527.7	17466.7	17015.2	15844.5	19731.5	21432.9	20164.8
	M410T7_3	11.2243	410.186	6.93475	0.000332192	1846.96	1969.93	20730.8	14710.6	1123.63	1764.58	1719.71	1963.48	634.324	6932.44	950.573	676.627	857.255	1592.33	34066.3	30204.8	43302	11397	12749.4	34263.8	8582.68	10419
	M970T21	57.1164	969.534	21.4565	0.000332243	420.815	317.214	24035.5	8566.65	1150.22	459.068	486.944	618.984	239.377	285.483	244.147	165.907	137.209	8322.46	34200.8	21585.7	24939.7	20890.6	38417.6	20410.7	23641.1	23910.5
	M343T19_2	14.6719	343.232	19.1188	0.000332714	109604	35882.9	1.6081e+06	466320	74164.6	165155	159572	108135	128399	94382.2	108319	87575.8	60737.2	1.47191e+06	474716	2.13282e+06	1.80839e+06	1.88125e+06	1.71151e+06	1.53313e+06	1.74744e+06	1.71171e+06
	M828T6_1	46.0065	827.549	5.80207	0.000332948	132.162	64.7709	6080.3	1994.5	247.715	61.4882	108.892	173.058	180.047	92.0124	63.9787	83.9891	178.277	1187.35	5750.08	8387.59	6787.55	7064.99	6803.48	5804.31	6668.54	6268.83
	M531T17_3	22.1448	531.325	17.3175	0.000332975	2342.47	460.083	105.78	193.022	2435.18	2942.06	2632.54	1873.93	2192.61	2546.78	2224.23	1468.55	2766.39	291.717	548.858	111.441	0	0	0	0	0	0
	M958T24	5.42177	957.616	24.2	0.000333114	2633.98	1669.04	14280.8	1944.15	1212.61	4952.99	4371.23	4667.58	2922.71	2413.69	1044.71	812.954	1307.34	10817	13562.7	15326.9	12101.1	16875.3	13508.5	14879.4	15698.8	15758
	M850T29_2	2.4032	849.584	29.038	0.000335633	4742.36	810.289	1973.35	529.52	3832	5033.39	6008.95	5401.51	4884.09	4024.9	5397.28	4483.56	3615.58	2006.03	3115.59	2003.34	1528.7	1843.65	1806.87	1788.49	2391	1276.51
	M526T27_1	61.1996	525.837	26.5539	0.000336318	212.692	64.5411	13016.7	5823.36	261.243	219.961	169.334	331.117	205.262	253.324	211.555	134.863	127.572	900.783	21683.6	18076.6	14245.8	15499.6	14157.5	10389.4	11618.4	10578.6
	M797T24_1	47.2681	796.593	23.86	0.000336922	251153	70501.9	5313.37	1728.62	165238	355082	345864	268281	189238	185014	292338	256956	202362	3262.58	3512.1	3113.07	5570.19	5465.19	5491.82	6124.46	7686.29	7594.58
	M1032T43_2	47.6885	1031.77	42.6983	0.000336957	726.532	152.041	34647.2	7698.83	948.818	739.946	781.742	749.01	860.923	786.605	683.752	502.415	485.576	39782.3	32512.1	40355.7	22946.8	37809.3	25352.1	35554.3	30307.3	47205.3
	M579T22_1	65.9369	579.259	21.7297	0.000337927	1754.12	315.08	115661	50040.2	1585.3	2089.98	1919.58	2293.83	1946.61	1492.71	1421.19	1458.16	1579.73	70272	43980.7	183297	57619	132767	151936	124567	105230	171283
	M332T7_3	2.89397	332.239	7.1752	0.000338099	477.139	144.636	1380.83	534.499	363.289	409.221	404.693	680.972	282.86	590.971	498.552	683.239	380.452	237.16	1844.47	2085.26	1246.38	1512.58	1023.71	1691.85	1336.71	1449.33
	M549T7_2	21.7728	549.364	6.53577	0.000339149	977.927	599.13	21292.2	7833	1079.28	1361.88	617.247	652.1	644.206	492.054	2373.78	554.269	1026.52	6592.2	29653.2	31346.9	28582.7	21973.5	20087	20265.6	15354.1	17774.8
	M1350T31_1	8.05115	1349.87	30.5752	0.000339501	1308.25	962.897	10532.9	4846.64	3261.31	2597.37	1383.94	997.79	744.842	823.186	723.977	616.249	625.604	482.296	9885.9	18554.5	9024.49	12082.1	9828.01	14588.5	10538.5	9812.2
	M531T18_2	8.25312	531.261	17.634	0.000339669	1749.98	477.503	212.038	193.091	1170.78	1281.02	2683.55	2100.46	1983.76	1916.55	1438.3	1732.73	1442.64	508.295	150.35	0	310.96	126.943	146.947	150.039	514.81	0
	M883T9	1159.41	883.491	8.65601	0.000340284	179.808	83.8997	208471	86994.3	306.189	143.951	113.042	343.368	149.769	150.411	118.531	139.222	153.785	413086	106710	211402	189879	255124	153114	193459	192317	161144
	M627T18_2	6.2556	627.444	17.8859	0.000340284	3395.59	723.854	21241.4	8843.27	2898.04	4140.49	4439.78	4120.11	3190.51	3443.86	3339.21	2719.11	2269.16	1162.45	25410.9	31254.9	18593.5	24735.5	17209.4	19681	28828.1	24297.1
	M1200T19	10.4431	1200.25	19.1977	0.000340782	2985.5	4609.92	31178	4359.24	12694.3	9180.94	1658.92	907.809	612.942	526.662	515.744	417.331	354.846	22419.8	33462.1	35873.7	33213.7	31329.8	31877.9	27641.9	36129.4	28653.4
	M991T6_2	32.7858	990.692	5.81372	0.000340861	56.2367	43.1387	1843.77	759.034	43.5342	66.6848	30.5699	155.096	25.4503	29.3339	49.1533	18.1942	88.1137	2873.16	860.604	864.57	1292.13	2654.35	2164.65	2241.3	2269.13	1373.99
	M670T32	8.60241	670.188	31.6723	0.000341143	230.064	62.9845	1979.11	961.494	247.071	208.021	276.648	286.613	167.175	212.588	332.741	211.939	127.781	536.098	3159.99	3081.32	1973.13	1660.9	1554.27	835.75	3035.07	1975.44
	M1222T19	13.2665	1222.23	18.6958	0.000343232	3428.01	6966.73	45477.6	8510.68	21456.1	5501.67	1531.31	677.579	468.58	414.254	263.636	300.959	238.042	25134.3	48028.8	51526.7	48304.1	49964.1	39762	44618.3	51440.7	50519.6
	M1032T43_1	86.7768	1031.52	42.6822	0.000344354	450	108.226	39049.5	9368.18	488.888	486.158	447.085	638.642	527.999	431.961	427.931	344.205	257.127	43324.3	35889.5	45554.4	25358	42041.8	29537.5	40366.1	32868.8	56505.3
	M667T6_5	214.118	667.332	6.35702	0.000344693	486.714	140.304	104214	35190.6	638.349	547.89	461.052	258.11	651.179	621.938	350.272	482.657	368.981	13210.8	114191	133347	113980	106375	102774	116949	117624	119479
	M586T21	24.5429	586.164	20.8239	0.000345214	417.315	107.39	10242.1	5002.9	534.67	351.095	521.882	555.967	463.699	390.596	261.855	384.62	291.45	15097.7	3072.37	8635.6	1622.59	14942.8	13175.6	12512	13686.8	9433.73
	M525T27_2	82.2645	524.838	26.5457	0.00034602	213.438	83.9349	17558.4	7816.27	343.499	302.934	267.721	175.348	225.321	229.337	88.6422	117.185	170.955	1476.6	28376.8	25553.5	20404.8	20773.4	17721.6	14517.2	16008.2	13193.3
	M561T18	3.12739	561.384	18.126	0.000346335	1561.73	340.68	4884.15	2003.3	1511	1944.7	1687.74	2015.76	1468.11	1608.1	1675.63	1236.98	907.597	1036.33	4569.52	7517.28	3868.68	5969.79	5494.08	3207.6	5229.12	7064.93
	M823T6_1	2.86372	822.56	5.99899	0.000347405	646.031	158.592	1850.05	609.449	445.124	661.718	701.525	979.017	629.378	459.553	720.074	567.975	649.913	1581.39	2048.16	1678.41	1053.51	1764.72	2358.3	2311.59	2850.63	1003.72
	M705T29_1	13.1828	704.921	29.1785	0.000348752	177.107	42.0673	2334.77	385.32	176.588	101.905	235.621	192.617	191.351	157.13	232.369	148.868	157.514	2191.35	1958.32	2371.06	2510.85	2037.51	1799.03	2376.94	2964.13	2803.71
	M639T11	6.31145	639.414	10.9583	0.000349041	3854.51	629.003	24327.6	9491.08	2484.42	4226.5	4406.09	4382.93	4017.21	3613.71	4341.3	3858.66	3359.81	978.6	29898.7	31596	23356.5	29831.7	22698.4	22924	31585.2	26079.2
	M1206T20	14.9354	1206.28	19.705	0.00035122	456.794	427.367	6822.39	1253.08	1548.45	609.932	366.385	328.27	287.743	302.621	177.552	270.946	219.246	3970.71	6716.43	7122.8	7093.92	7224.25	5968.19	7200.33	8364.23	7740.66
	M856T6_2	32.5934	855.685	5.80286	0.000351799	93.1101	46.7183	3034.77	874.179	96.5257	148.903	116.843	119.583	111.384	28.5525	45.1082	30.084	141.007	1267.92	2423.53	3884.69	3063.15	4039.83	2484.88	3001.95	3551.97	3595.02
	M838T6_1	9.6086	837.572	5.99017	0.000352513	380.174	120.057	3652.94	843.446	194.001	555.06	362.774	547.412	314.722	363.985	318.363	300.728	464.52	1901.65	3573.67	4524.58	3734.28	3140.92	3306.36	3692.48	4382.17	4620.36
	M306T6	3.87153	306.255	6.06862	0.000352865	3073.43	781.794	793.855	237.513	1259.82	3191.67	3929.31	3552.2	2967.84	2573.45	3436.56	3217.25	3532.81	335.368	579.444	932.821	930.207	655.899	811.391	826.145	1133.86	939.562
	M410T18_2	574.388	410.319	17.5875	0.000353612	1423.14	260.153	817433	200145	1284.98	1677.82	1614.59	1637.13	1213.61	1247.57	1815.17	1216.81	1100.57	307423	858044	869656	900594	1.01745e+06	848247	865242	891413	798825
	M557T24	5.50587	557.296	24.3128	0.000353665	2191.18	341.123	12064.3	3501.9	2426.42	2301.04	2383.64	2569.27	2299.31	2471.5	1838.13	1625.21	1806.11	8671.08	8915.4	14871	14707.5	13891.8	6464.55	12587.9	17186.1	11283.8
	M873T6_1	44.1119	872.583	5.8216	0.000354143	123.28	56.2163	5438.1	1268.23	75.8598	64.519	190.608	158.327	126.05	57.4231	91.6756	129.953	215.101	5044.53	6304.43	7206.43	7347.86	4048.27	5295.24	5158.49	4728.75	3808.89
	M272T5	2.58772	271.943	4.99343	0.00035433	11833	3352.44	4572.75	2420.61	9251.11	10868.6	12276.2	12316.1	12043.4	11587.7	9994.47	19923.7	8235.6	398.912	6354.95	6942.92	2898.78	3147.51	6013.95	6042.39	2272.72	7082.61
	M885T25_2	8.48304	884.584	24.8832	0.000354716	21075.6	4701.09	2484.44	1458.41	17223.6	27564.4	27530.5	23745.1	17766.9	17301.6	21232.4	14525.1	22791.1	3088.04	6137.79	2038.5	2183.2	2165.78	2055.51	1643.3	1226.75	1821.12
	M930T22	4.09285	929.593	22.1347	0.000355594	691.702	248.594	2831.03	770.421	562.95	863.024	1127.99	865.263	752.404	693.94	634.81	316.241	408.693	1452.83	3966.81	3473.89	2936.86	2597.72	2081.87	2476.5	3091.4	3401.41
	M884T6_4	35.6946	883.696	5.77965	0.000355663	77.8225	51.0305	2777.84	894.346	98.7713	123.574	72.5838	162.426	31.296	66.4024	11.0189	21.7194	112.611	3332	1117.36	2933.21	2350.44	3871.44	1653.88	3212.97	3213.54	3315.72
	M489T30	2.48779	489.321	29.6363	0.000356872	1767.07	419.283	710.298	115.975	2378.42	1118.38	1390.35	1750.04	1756.97	2258.55	1686.35	2114.7	1449.88	644.217	510.893	772.209	603.727	862.197	653.649	719.218	832.09	794.479
	M864T24_2	4.53509	863.616	24.1173	0.000357404	2334.7	751.367	10588.1	1490.59	1660.88	3540.84	3490.9	2555.86	1667.47	1823.18	2506.39	1685.67	2081.08	8472.79	11596.5	10942.9	9400.07	10467.1	8809.8	10643	12029.3	12931
	M860T6_2	30.858	859.689	5.79407	0.000357854	77.1156	49.9628	2379.63	627.446	89.8605	109.746	123.622	146.861	52.9415	5.52019	55.0779	7.45772	102.954	2326.11	948.126	2641.46	2597.08	3183.51	2045.57	2839.32	2348.6	2486.91
	M480T33_1	2.46473	480.279	33.0497	0.000357868	3049.39	558.481	7515.93	1172.11	2252.9	3201.37	2774.5	3764.62	3874.77	2398.89	3290.8	2762.49	3124.21	5958.91	7352.09	7111.66	8048	8705.62	7108.45	5740.19	8727.44	8890.97
	M1223T19	12.2172	1223.24	18.6958	0.000358308	1584.94	2875.06	19363.6	3581.81	8952.05	2678.87	972.175	289.872	253.523	249.448	363.903	302.388	202.188	10607.9	20247.2	22300.1	20803.7	20429.9	17529.8	19164.1	21574.4	21614.9
	M1352T43_1	14.6101	1351.71	42.6713	0.000358502	535.406	244.457	7822.32	1660.02	808.734	628.539	919.746	641.488	561.248	421.902	317.155	366.585	153.26	8562.05	5972.5	8134.72	5521.57	8977.07	6154.79	9350.95	7437.85	10289.4
	M469T8_1	5.66674	469.114	8.22436	0.000358833	1655.36	470.352	292.118	102.089	1700.54	1737.6	1140.69	2284.57	2196.9	1163.03	1711.21	1982.45	981.202	293.691	193.699	296.406	322.595	139.001	250.431	259.468	484.724	389.045
	M1054T23	5.89184	1053.51	23.4119	0.000359754	372.683	91.4826	2195.79	383.619	375.215	453.041	393.554	483.306	428.029	189.361	418.723	317.735	295.181	2383.8	2184.8	2080.22	2680.64	2024.15	2689.2	1601.29	1720.15	2397.85
	M665T6_1	15.6873	664.513	6.34092	0.000360797	3645.78	3676.98	57192.3	14036.4	9728.41	9960.28	4627.2	1533.87	1991.8	1315.09	1274.07	1286.74	1094.57	21732.4	56066.6	69489.7	62890.7	66613.5	60477	57792	62990.6	56678.3
	M553T20_2	47.8388	553.312	20.266	0.000361605	2153.4	518.853	103016	32284.3	2050.26	2189.72	2881.07	2940.86	1745.12	2287.55	2243.53	1518.59	1523.87	56414.5	139259	119573	101582	102698	55202	85130.4	140525	126759
	M1073T26_2	4.58153	1072.75	25.5138	0.000361784	658.628	78.2382	3017.52	470.31	585.527	705.139	774.235	745.891	648.495	532.032	657.276	596.969	682.085	3825.79	2841.27	3339.52	2462.69	2299.59	3099.85	2909.25	2989.45	3390.26
	M679T30	3.79929	678.56	29.8125	0.000361909	4268.31	672.302	1123.45	320.956	4073.15	4273.01	5251.53	3882.22	3340.6	4041.97	4327.85	5421.56	3802.87	786.694	1351.51	799.695	1307.19	873.738	948.306	1004.59	1742.13	1297.18
	M552T21_2	134.929	552.292	20.5898	0.000362296	1217.66	352.974	164298	76498	1151.11	905.234	1748.48	1809.34	1100.04	1075.13	1341.61	793.753	1034.28	152144	223278	203013	259451	76263.7	129893	85430.9	81678.8	267529
	M638T6_2	4.57321	637.566	6.29193	0.000363814	13285.8	4655.2	60758.6	17711.9	4877.91	18674.7	19800.5	12282.6	11022.6	10054.1	17044.3	12584.9	13230.4	93160.7	36665.3	41205.2	56292.2	63789.3	48846.2	59878.4	74097.5	72892.2
	M899T6_2	13.4119	898.663	5.78383	0.000364328	178.541	86.6845	2394.57	402.713	202.816	205.519	172.444	217.748	100.591	78.6122	130.242	129.506	369.389	2231.19	1644.35	2244.04	2465.97	2294.45	2512.17	2270.89	3080.35	2807.73
	M829T6_1	30.1334	828.552	5.80962	0.00036458	118.575	42.7555	3573.07	1143.69	134.973	140.575	122.845	154.639	135.53	66.8733	26.7627	145.552	139.425	912.747	3888.78	4454.83	4749.94	4472.22	3214.2	3648.64	3660.46	3155.83
	M529T16	11.9556	529.299	15.7216	0.00036595	3080.86	764.291	36833.5	20990.9	2632.56	4391.97	3872.15	2802.17	2380.52	2447.06	3875.15	2365.45	2960.73	10315.6	22524.1	84644.9	45047.8	43445.8	32915.3	30517.2	38031.1	24059.5
	M1022T43_2	40.3299	1021.77	42.6983	0.000367559	652.8	135.315	26327.3	6636.98	726.47	781.137	648.871	505.079	533.236	802.443	831.977	534.249	511.735	27840.9	25668.4	33382.9	17096.5	30362.5	17766.5	28880.6	20451.5	35496.1
	M519T17_2	23.3554	519.425	17.4243	0.0003677	2258.32	568.099	52744	17463.3	2544.56	3152.89	2604.63	2453.72	2388.47	2235.81	1127.66	1932.15	1885	8509.07	68905	54917	56747.3	62562	58736.6	49168	59732.9	55418.4
	M623T18	14.6819	623.413	18.4708	0.000367731	1694.06	338.605	24872	7474.33	1519.17	2284.97	2129.86	1762.18	1616.56	1478.46	1783.56	1449.57	1222.23	6310.28	23944.5	32642.7	30100.7	25848	28134	25598	25125.2	26145
	M521T30	4.98318	521.267	29.9737	0.000367956	11850.9	2601.58	2378.18	549.079	15266.1	11895.1	11174.1	9490.89	13245	14705.2	13047	10882.4	6952.57	1868.98	2225.32	1536.73	2357.95	2038.91	2383.52	2680.02	3201.95	3110.29
	M776T17_2	192.935	775.586	17.3917	0.000368963	24881.7	6967.8	128.964	200.867	16080.2	32941	36927.4	30194.5	24832.4	20069.9	20681.2	22393.3	19815.5	629.728	163.862	0	0	169.196	0	119.564	78.3274	0
	M625T17	30.8439	625.371	16.6186	0.000369305	521.867	127.957	16096.4	6380.92	629.389	721.863	333.71	621.465	594.108	471.083	391.499	507.175	426.509	6943.52	30088.5	17714.1	15871.5	19620	14200.3	11484.7	13781.9	15163.1
	M420T17	30.2184	420.258	17.2747	0.000369951	914.475	257.219	27634	10227.5	853.47	1037.61	1313.27	1109.96	750.889	1066.63	983.6	599.234	515.612	5513.21	31634.8	42612.3	24789.3	24813.1	22717.7	30608.8	32626.5	33390.2
	M591T6_3	4.344	591.431	6.49301	0.000370476	24146.1	3233.24	5558.48	2409.69	23405.3	29094.4	28942.5	24196.1	23152.7	19927.5	25646.3	21851.1	21098.6	2764.1	10999.9	6521.12	4453.96	5791.63	6688.23	4768.56	4332.63	3706.19
	M673T6_5	3.0236	673.467	5.98381	0.000371253	29113.7	7404.85	88028.4	29443.8	14194	34953.2	33757	34054.5	25835.6	22275.2	37917.7	30082.1	28954.4	14009.6	100150	120757	94663.1	90841.4	86133.3	91071.6	98149.2	96480.1
	M307T6_3	3.33011	307.267	5.99066	0.000371267	6311.55	1403.22	1895.3	500.704	3246.44	6635.69	7728.44	7030.49	5654.34	7636.91	7283.59	5965.44	5622.64	805.219	1517.8	1570.14	2125.06	2191.2	2316.5	2087.42	2241.62	2202.74
	M684T8	9.19135	684.368	8.01321	0.00037194	667.619	428.809	6136.32	2749.44	347.515	209.74	149.621	1037.37	845.492	1003.14	731.431	1363.98	320.276	157.391	10146.5	8095.92	5925.07	5428.23	4776.93	7446.63	6954.88	6295.37
	M902T30_1	5.40869	901.517	29.8219	0.000372241	345.94	62.7586	1871.08	380.481	442.506	342.904	267.359	258.309	307.863	418.693	377.739	365.589	332.501	957.27	2053.33	1866.76	2102.3	2346.82	1847.68	1813.06	1921.36	1931.16
	M566T7_3	6.96648	566.362	6.55691	0.000372276	4336.7	1248.47	622.51	327.061	2302.33	6294.72	3117.46	4435.44	4175.18	4057.51	5815.1	5007.12	3825.47	271.623	230.115	458.962	714.354	708.774	500.957	622.658	764.826	1330.32
	M679T7_3	7.68489	679.495	6.6636	0.00037325	3794.92	3548.92	29163.5	6047.78	6965.61	11773.2	3865.82	4081.64	1799.37	1673.02	1671.58	1394.59	929.489	19120.9	36717.2	25899.5	20644.8	34639.8	30799.6	30512.7	32297.5	31839.7
	M656T6_1	2.09754	655.506	5.99115	0.000373558	48039.7	12716.8	100765	8456.84	19802.7	56475.6	51978.7	64793.1	47114.1	42912.5	57634.9	45907.3	45738.1	101766	87482.6	106245	100059	98038	88178.2	104840	111872	108405
	M884T9	585.739	884.494	8.66505	0.000375107	166.219	66.1615	97361.1	40265.8	317.821	166.234	167.12	179.615	128.803	101.056	201.999	119.62	113.706	192090	50284.2	100958	86444.4	117971	72111.3	90978	90324.9	75087.9
	M402T20	8.3248	402.254	20.1304	0.000375658	43508.5	12306.4	5226.37	3691.93	30590.5	61805.4	49519	50100.6	20571.8	41124.1	53123.2	41041.3	43700.2	9109.15	6069.99	1983.46	7008.93	2960.68	12229.4	4195.46	1828.07	1652.2
	M677T6_7	7.23177	677.496	5.9744	0.000376665	36686.1	11021.3	265305	80541.9	11488.4	39935.1	43460.1	46330	33921.4	30402.4	48253.1	39171.6	37212.8	66643.5	290836	339723	284032	245629	252729	302219	326884	279051
	M192T18	15.1507	192.186	18.2717	0.000376849	339.488	114.903	5143.48	1313.35	462.344	500.596	479.636	346.196	258.567	260.562	307.983	254.694	184.811	4115.2	3440.36	5602.21	4628.24	7166.27	5801.76	5512.1	6540.66	3484.5
	M1351T43_1	14.1586	1350.71	42.6748	0.000376859	518.382	126.368	7339.54	1751.22	611.151	682.339	552.97	454.587	686.755	519.278	435.92	396.19	326.246	6467.32	5934.68	8757.75	4841.17	8388.13	6129.13	7583.11	7310.25	10644.3
	M540T6_5	6.51826	540.492	6.00627	0.000376881	7713.4	2439.88	1183.35	245.741	2738.11	8455.64	8657.52	8274.4	11290.3	6160.77	9516.83	8176.5	6150.59	1520.67	1430.74	1187.71	976.511	1095.66	1520.72	900.466	1046.88	970.821
	M357T18_2	7.52727	357.282	18.1537	0.000377547	6741.77	5960.75	50747.1	8603.54	21314.7	9629.77	6742.27	5871.76	3747.67	5716.02	2777.85	2442.22	2433.63	31301.1	58927.6	47284.7	53527.4	55482.6	46137.2	49716.1	57032.6	57314.8
	M424T18_3	9.56874	424.306	18.1303	0.000378501	1515.63	498.352	14502.6	3951.22	1271.46	2413.37	1564.06	1178.08	1347.14	1786.18	744.048	2029.78	1306.5	5708.97	17490.1	18061.2	16178.2	17821.1	16375.1	12024.7	13098.6	13765.7
	M781T8	25.7615	781.474	7.50038	0.000378583	526.017	177.787	13551	2388.41	467.941	378.448	368.849	780.815	836.622	538.075	535.31	323.742	504.352	10186.7	10870	15367.6	12516.9	14142.1	11239.6	16568.3	15757.7	15310.3
	M1046T24_3	13.4275	1045.75	23.8161	0.00037987	480.191	142.717	6447.77	2131.78	618.638	571.918	636.826	583.372	509.289	453.383	425	256.757	266.533	2036.65	7030.85	7966.31	9707.86	7430.6	5271.89	5467.06	6939.04	6179.67
	M1191T22	13.9428	1190.72	22.4434	0.000379927	497.419	188.974	6935.43	2159.5	510.763	755.418	778.822	648.646	453.119	362.935	351.122	265.197	350.75	5326.67	6022.11	7586.39	7248.92	6532.29	5464.55	6252.31	5668.27	12317.3
	M1040T23_2	11.8747	1040.5	23.4007	0.00038014	624.91	235.112	7420.63	2149.1	574.88	886.794	846.881	972.028	601.556	411.792	637.346	337.024	355.887	3160.38	9183.18	10406.5	8129.69	8742.43	8271.06	6381.41	6324.46	6186.61
	M397T22_1	73.8446	397.147	21.6808	0.000381318	30678.9	11064.3	415.452	141.146	18532	46786.6	31612.2	41292.8	20898.4	40982.9	28604.5	32511.9	14889	668.65	445.958	236.465	524.207	276.036	342.793	496.593	462.98	285.39
	M1205T20_2	24.3303	1205.28	19.6977	0.000383972	1080.87	1647.27	26298	5234.93	5313.31	1676.14	662.077	447.091	410.524	317.237	321.62	328.472	251.385	15159.5	24703.9	27955.5	27435.4	28674.1	22447	26402.9	33395.9	30507.7
	M611T18_2	3.39179	611.409	18.025	0.000385238	5738.17	1638.48	19462.6	8040.92	5542.16	8674.72	7981.18	5969.92	4741.19	5205.14	5443.88	4597.77	3487.54	2131.21	20881.9	31639.5	22908.2	21852.7	18863.9	17130.5	24506.9	15248.9
	M176T19	51.1485	176.154	19.3846	0.000385913	697.013	116.183	35651.1	5815.87	628.162	974.593	619.739	681.386	640.115	699.188	771.71	660.242	597.983	22045.8	33927.3	31943.5	39875.5	39606.7	36935.4	37665.1	40140.4	38720.6
	M679T27	13.3623	679.129	27.0012	0.000387649	252.05	94.1512	3367.96	1095.9	279.338	464.154	311.42	223.91	196.47	262.282	192.389	183.359	155.127	1049.25	4340.13	3788.59	3544.26	5030.54	3195.87	2947.57	3039.45	3375.95
	M769T24_2	90.2703	768.563	24.0078	0.000388273	104054	29833	1152.7	499.678	65896.4	142955	137585	114374	68758.2	73416.5	125723	115423	92359.3	920.338	2075.77	1177.04	1219.73	1378.31	1581.17	989.008	604.21	428.708
	M546T22_2	127.398	546.262	22.2187	0.000388808	1607.05	396.286	204735	33460.1	2428.39	1856.03	1683.36	1713.79	1358.95	1554.62	1590.01	1132.54	1145.76	157133	184255	212496	212810	182373	168656	231656	254064	239174
	M311T21_1	5.73723	311.189	20.9285	0.00038902	59740.1	22352.7	342743	204575	55064.8	31391.7	97622.3	84930.2	64320.2	58445.8	29832.7	48564.2	67489.4	240682	51266.4	586087	37980.9	607861	456932	330674	383795	389406
	M850T25	21.1181	849.594	25.2755	0.000389316	56118	15079.7	2657.35	340.494	39194.3	80979.9	75582.5	66709.7	47226.2	49378.3	57470.3	47096.4	41424.4	3167.78	2880.85	2743.75	2920.58	2091.82	2580.57	2313.85	2394.27	2822.66
	M259T19_2	5.11494	259.245	18.6842	0.000389561	3237.25	1061.49	16558.4	3226.5	2630.43	4962.08	4840.16	2512.07	1870.24	2531.37	3594.33	2952.5	3242.08	8293.5	18775.3	16496.3	18256	18738.1	17748.7	16289.7	17406.5	17021.3
	M708T18	5.86147	707.53	17.955	0.000390962	31664.2	16715	185599	91013.7	19512.2	58251.8	57870.4	20801.4	17832.5	15377.8	31919.2	23987.7	39425	22473.2	107637	357522	157110	230171	196772	188775	191943	217984
	M352T19_3	13.0872	352.261	19.1531	0.000391486	3903.67	1926.77	51088.1	10399.6	2326.08	1693.51	6136.14	6584.5	4566.21	1200.85	5371.03	3856.66	3398.03	32936.6	55985.4	47373.4	71165.8	54089.8	53261.5	43784.4	54291.6	46904.1
	M283T20_3	3.2893	283.267	19.6593	0.00039334	1.33383e+07	3.00315e+06	4.38736e+07	5.09065e+06	8.93943e+06	1.83725e+07	1.70248e+07	1.31677e+07	1.21411e+07	1.28352e+07	1.50217e+07	1.18918e+07	1.06502e+07	3.30082e+07	4.14376e+07	4.21634e+07	4.50191e+07	4.72686e+07	4.17037e+07	4.55672e+07	4.95239e+07	4.91709e+07
	M820T27_1	24.3927	819.546	26.7743	0.000395007	8748.23	3116.74	213393	34518.9	5545.64	13511.7	14247.5	8775.8	6946.91	5710.94	7617.46	8460.72	7917.34	144535	191716	197277	207121	238128	218945	217187	241484	264146
	M623T23	7.59833	623.308	22.9117	0.000396	373.736	98.8914	2839.77	982.642	262.59	426.082	514.406	506.639	230.929	323.575	374.554	397.954	326.894	727.54	3992.34	3239.33	2720.16	2959.81	2056.23	3171.83	2839.89	3850.8
	M893T30	5.75532	892.6	30.488	0.000396182	786.86	175.004	4528.63	1088.55	790.171	1160.67	750.59	920.66	573.982	773.352	818.127	631.298	662.89	2433.35	4515.4	5106.75	3915.39	6310.1	5268.99	3766.38	4686.47	4754.86
	M900T22_2	2.91913	899.558	22.2536	0.000396282	1035.28	280.849	3022.11	1214.33	825.221	1281.04	1403.69	1348.87	1173.41	1060.98	806.694	648.628	768.956	732.477	4426.93	3586.25	4519.14	2092.54	2136.49	2837.68	3423.32	3444.13
	M802T23	3.28103	801.546	23.1352	0.000396346	1804.75	399	5921.43	2558.74	1577.91	2030.37	2542.7	2210.71	1702.95	1908.5	1374.21	1461.85	1433.53	1687.65	9992.63	7003.39	6225.03	8834.96	3720.63	4806.08	4588.74	6433.76
	M309T8	5.5312	309.187	7.6154	0.000396617	1609.67	356.537	8903.42	3378.85	1597.86	1606.28	1742.69	1931.94	1756.23	2188.6	1448.09	1172.93	1042.44	473.267	11484.3	11160.8	9477.12	11559.5	8514.46	9317.42	9682.37	8461.46
	M208T7	2.56246	208.1	6.84362	0.000396765	6207.65	3029.04	2422.53	550.429	2058.8	3284.63	11986.3	8585.36	4970.28	4468.52	8117.31	6642.95	5754.67	3234.43	1786.37	2957.97	2633.63	1567.57	2490.49	2193.52	2125.73	2813.06
	M1022T43_3	103.023	1022.02	42.7148	0.000397763	369.216	113.368	38037.8	9644.42	332.681	598.026	508.078	343.646	322.306	305.861	308.354	373.537	230.451	38084.4	36857.8	48053	22497.3	41507.9	29500.6	40403.2	31173.1	54263.3
	M460T30	9.20063	460.288	30.0067	0.000399132	19874.5	3344.1	2160.13	793.48	18251.7	25214.5	25715.3	19577.7	17007.9	17529.4	20189.7	18313.1	17071.3	2788.79	3189	1423	2190.09	1113.36	1555.66	1427.72	2960.91	2792.63
	M778T6_1	5.45786	777.53	5.9874	0.000399974	3160.54	927.499	17249.8	6310.22	1301.94	2862.52	2944.78	4814.69	3820.08	3331	3357.41	2953.23	3059.2	13905.4	22613.1	11013.5	8212.26	21249.3	19323.2	23521.8	24704.1	10705.2
	M660T7_2	7.14555	660.452	6.63933	0.000400298	3866.57	1999.75	27628.7	6353.06	2049.86	6965.65	5170.43	6716.6	3935.94	3520.19	1923.82	2568.44	1948.18	17477.5	32062.2	37238.8	31229.7	33741.3	25801.5	22738.8	22377.7	25991.1
	M1020T27_1	8.80236	1019.7	26.5947	0.000401291	369.119	120.578	3249.12	1132	447.649	374.779	392.722	548.788	469.684	406.18	287.27	187.934	207.064	481.359	4446.29	3392.16	3530.47	4229.49	3157.01	3483.99	3132.1	3389.18
	M681T28	4.10526	680.527	27.878	0.000401339	4243.3	753.215	1033.62	325.417	3399.29	4684.6	5580.74	3890.15	3137.21	4310.86	4308.49	4891.45	3986.91	581.426	918.925	905.09	974.915	990.004	800.916	1039.72	1665.8	1425.82
	M191T18	59.2731	191.182	18.2552	0.000401481	613.898	161.521	36387.7	5828.49	719.539	861.672	811.652	591.667	437.542	551.014	636.586	535.798	379.613	25492.1	31978.9	32904.3	40348.3	46260.7	37007.2	36858.9	38676.9	37961.6
	M437T7_2	296.102	437.251	6.82458	0.000401504	6259.08	2453.32	1.85332e+06	805561	5970.78	10978	6119.72	4012.58	3582.86	3617.38	8522.1	6071.12	7457.21	117806	2.75016e+06	1.69717e+06	2.54846e+06	1.7234e+06	1.60585e+06	1.66374e+06	2.72132e+06	1.852e+06
	M628T23_3	9.3812	628.443	23.158	0.000402622	13270	8461.27	124489	49329	6445.61	9110.43	14052.1	10630.1	5381.91	9287.28	23311.1	10243.7	30968.1	31847.7	135599	151346	91451.9	166848	132117	164555	70935.7	175700
	M942T6_4	2.41372	942.214	6.42323	0.000402787	1631.81	616.83	676.058	191.859	771.445	2204.83	2208.51	2353.28	1389.65	1367.37	801.616	1440.4	2149.22	350.595	977.111	588.987	646.917	520.746	836.47	575.129	821.619	766.949
	M1059T27	14.5018	1058.65	26.5292	0.000402809	858.639	233.415	12451.8	4836.03	812.616	1308.59	989.956	1119.13	756.638	685.236	757.899	587.468	710.216	1273.2	12401	17375.5	11685.7	16614.8	12890.8	13902	10032.5	15890.6
	M892T25_2	5.40353	891.602	25.3347	0.000403467	57962.3	14392.7	10726.7	1796.53	42622.2	80453	75674.3	70147.8	47137.4	48285.1	62344.3	49053.7	45943	7337.64	10126.8	10652.9	13302.6	12098.4	12675.7	9897.2	9744.4	10705
	M678T7_2	7.31927	678.499	6.64681	0.000403712	7560	6264.9	55333.6	6342.51	17098.2	19160	7178.97	7098.69	5352.03	3917.51	3107.45	2878.79	2248.3	45553.2	54508.8	51340.3	50871.3	63798.6	54143.8	54941.4	66018.6	56826.8
	M443T0	2.61682	442.682	0.391283	0.000404537	5626.14	2977.45	14722.6	9081.32	11141.3	6339.85	2069.54	4702.36	5288.47	7187.44	7184.32	5732.85	989.142	6422.17	9870.49	30961.7	19730.6	8359.55	12615.3	12871.8	5165.86	26505.9
	M436T17_2	5.77575	436.334	17.3367	0.000404603	1771.29	360.002	10230.5	1444.11	1204.61	2043.05	1986.8	1732.58	1613.53	1746.78	2394.87	1861.96	1357.37	9379.6	9922.11	8357.89	10153.2	10772.9	8224.44	10928.5	12027.8	12308
	M506T18_1	2.42813	505.503	17.8087	0.00040481	3608.75	643.249	1486.22	632.995	2797.39	4010.91	4234.92	3664.88	3275.63	2866.33	4582.42	4007.91	3038.34	325.174	2265.73	1477.98	1315.4	1301.07	2256.57	2036.45	948.952	1448.68
	M1018T6_2	93.4355	1017.72	5.7684	0.000405333	20.06	15.3149	1874.31	845.608	49.164	25.8471	2.20677	25.5589	3.03136	14.0869	6.33478	23.1461	31.1637	2503.58	588.7	1654.51	2023.32	2958.46	622.686	1854.9	1861.71	2800.96
	M1224T19	18.3656	1224.25	18.6699	0.000405453	2098.35	4233.87	38537.4	9157.57	13237.2	2390.81	986.398	831.767	368.317	298.707	290.961	274.371	206.573	15519.7	40894.6	42162.5	41805.6	44640.3	35372.9	38124.2	44891.3	43425.6
	M863T6_1	3.58267	862.689	5.80207	0.000405505	604.515	355.603	2165.78	847.219	252.895	1039.21	1175.52	797.716	505.126	273.152	276.914	331.247	788.855	3916.59	1044.9	1994.13	2196.48	2564.99	1771.06	2427.75	2388.46	1187.65
	M418T18_5	3.52751	418.336	17.5362	0.000405593	6919.6	2444.63	1961.61	425.098	2952.79	8074.2	7561.63	6209.16	5198.92	9487.66	10896.7	4815.83	7079.53	1548.6	1889.95	2215.64	1888.92	2694.09	2484.49	1405.68	1726.79	1800.34
	M591T23	65.6463	591.213	22.978	0.000406071	769.018	149.54	50483.2	38006.2	961.649	978.644	663.731	839.369	889.283	689.799	691.606	590.981	616.101	37230.4	8834.36	89896.3	19718.6	90610.4	29259.6	116190	35298.7	27309.9
	M562T23	8.89697	562.257	22.7407	0.000406105	1626.14	432.8	14467.7	2600.99	1042.45	1927.29	1881.55	1511.19	1697.43	1399.72	2500.95	1348.66	1326.05	11677.5	13455.8	16023	9745.67	15870.6	13097.2	16360.6	17461.5	16517.8
	M818T26_2	35.1634	818.034	26.4502	0.000407065	223.252	52.8102	7850.28	3135.11	194.077	251.754	276.093	306.58	239.394	169.056	240.865	145.913	185.532	1487.76	11214.5	11654.8	5168.56	7219.32	7181.21	9680.02	8340.85	8705.52
	M844T27_3	21.6615	844.042	26.6608	0.000407206	867.555	186.996	18792.5	7297.67	781.998	815.928	1310.1	737.108	733.339	784.885	780.256	1021.83	842.559	5502.58	27175.6	30503.6	21212.7	19364	18615.9	15365.8	14135.9	17256.9
	M652T18	49.9324	652.47	18.18	0.000408518	692.729	126.383	34589.6	12258.9	593.917	683.102	957.431	660.826	684.707	821.963	556.545	585.385	690.682	6682.97	36754.8	45986.7	37960.3	42589.4	40824	43931.8	26292.8	30283.9
	M409T18	1262.73	409.315	17.5875	0.000408654	2374	338.303	2.99773e+06	739989	2874.84	2646.7	2131.67	2009.76	2582.4	2130.87	2671.8	2399.1	1918.89	1.11841e+06	3.11416e+06	3.17668e+06	3.31322e+06	3.74577e+06	3.14332e+06	3.14443e+06	3.30594e+06	2.9176e+06
	M738T30_2	8.00271	738.414	29.7724	0.000409783	1451.77	328.425	181.41	268.997	1221.32	1446.06	1374.78	1576.47	1360.89	1170.18	1285.37	2267.4	1363.46	681.012	0	166.156	0	601.974	44.5632	0	138.985	0
	M968T21_2	14.9298	968.429	20.734	0.000409903	197.787	87.7275	2952.91	2421.65	309.399	245.788	310.931	222.873	242.136	109.508	84.8515	148.796	105.796	446.617	338.434	7288.87	306.949	4736.47	3107.58	2218.13	3125.55	5007.62
	M819T27	27.0202	818.543	26.7588	0.000411291	16352.8	6872.33	441855	74047.3	9679.2	27450	28072	15930.8	12170.2	9643.67	15179.7	15539.9	13509.5	294669	402416	405120	423111	497864	453056	446688	502412	551358
	M704T7	2.91915	704.499	6.52273	0.000412363	4295.9	1722.36	12540.4	3871.7	3430.24	7928.57	5872.31	5076.4	2951.97	3096.98	3896.25	3879.67	2530.71	6564.19	20727.6	9268.52	12069.9	13907.8	11477.3	12055.3	14276.3	12516.6
	M1087T46_2	3.82286	1086.82	46.4377	0.000412803	456.299	178.331	1744.37	945.216	782.918	622.534	337.794	585.755	506.378	254.882	364.908	282.22	369.305	330.694	3172.35	1919.04	2553.57	2573.21	483.964	1418.16	1541.64	1706.7
	M595T20	99.887	595.237	20.1838	0.00041338	569.838	156.353	56919.4	12748.7	633.964	567.778	786.162	360.616	739.244	705.492	492.412	378.174	464.698	78645.7	58517.5	64502.8	62833.4	63263.4	33111.2	51146.8	50618.2	49635.7
	M622T6_3	5.98425	622.458	6.1312	0.00041346	3598.38	788.026	21533.6	4202.19	5471.25	2892.89	3856.39	3528.84	3390.92	2961.1	3906.72	3263.17	3114.13	13011.2	19307.8	26026.7	21132.8	21521.1	18499.2	23423.6	25310.7	25569.4
	M596T6_1	5.35178	595.52	6.37215	0.000413899	144129	58676.4	771349	117128	60374.3	212759	210811	117317	89463.3	88076.8	209812	155432	153119	820591	525189	656247	830296	917162	779421	745265	842791	825178
	M889T6_1	15.4621	888.711	5.80618	0.00041638	128.561	88.9331	1987.82	545.946	90.4727	281.99	149.593	145.963	73.6532	56.8322	51.0751	48.6034	258.865	2406.91	1061.65	1714.38	2174.46	2217.65	1389.65	1732.23	2706.14	2487.31
	M1125T24	22.1633	1124.77	23.9692	0.000416385	168.174	62.4577	3727.29	852.399	128.186	271.321	236.067	209.823	151.364	184.619	123.023	135.769	73.3929	3251.18	4537.11	5052.41	3286.12	3740.59	2407.97	2850.12	4169.56	4250.53
	M635T6_5	7.80427	635.49	6.05448	0.00041667	11441.1	3466.5	89289.3	14404.9	5714.9	15194.1	15196.6	14943.2	9690.58	7608.53	13344.9	10973.8	10303.2	83737	60653.5	85949	95160.2	96460.1	76508.3	96239.2	108969	99926.9
	M813T6	6.04478	812.564	6.03745	0.000416846	800.218	215.95	4837.14	1220.97	594.967	687.771	1107.43	1170.71	692.789	596.067	653.968	788.842	909.417	5481.08	2736.62	4521.7	4932.07	5301.66	3974.53	3793.19	6592.24	6201.18
	M530T17_1	3.43997	530.221	17.016	0.000416998	3689.33	1067.68	1072.49	311.269	1929.92	5026.84	5191.72	4079.38	3344.24	3763.05	4174.58	3000.55	2693.69	1174.46	878.901	1645.65	838.143	1212.53	607.178	1203.26	834.977	1257.31
	M814T18	11.3249	813.559	17.9777	0.000418153	1485.92	442.42	16827.9	5466.29	1334.9	2218.35	1788.19	2125.63	1159.01	1338.27	1052.62	1168.92	1187.38	8682.31	20469.7	13588.6	14159	14610	22645	25386.6	19715	12194.5
	M861T5	12.5486	861.428	5.21998	0.000418187	159.741	103.201	2004.53	425.568	336.481	101.163	142.407	102.636	26.7439	253.555	268.395	136.852	69.4361	1244.91	2034.1	1785.57	2572.21	2560.97	1677.16	1908.33	1980.7	2276.82
	M963T30_2	2.45153	962.94	30.0397	0.00041839	4494.88	535.727	1833.5	772.935	3885.5	4973.63	4994.81	4399.24	4390.73	4537.71	5284.7	4379.67	3607.96	862.363	2988.73	2809.24	1854.65	1258.9	1078.59	1809.36	2482.76	1356.96
	M794T6_3	2.2241	793.659	6.08385	0.0004187	375.551	147.529	835.264	283.609	202.041	387.39	469.988	580.5	540.644	242.242	326.976	176.793	453.388	1158.36	741.969	636.008	903.02	1295.59	352.597	967.682	762.467	699.683
	M674T6_4	3.01984	674.471	5.98381	0.000420168	13063.1	3500.78	39448.5	12648.9	6164.37	15450.8	14989.8	15134.6	11999.9	9425.43	17779.3	13219.6	13404.2	7628.89	45396	52054.6	45043.1	39850.6	37014.4	41670.4	44388.9	41989.4
	M806T6_3	3.05112	805.756	6.36667	0.000420416	546.888	96.3663	1668.62	824.431	508.479	693.987	507.855	637.942	549.385	441.823	398.618	545.725	638.177	3713.94	812.566	1087.95	1387.5	1793.98	1417.33	1671.39	1514.64	1618.29
	M511T6_3	4.25566	511.247	6.39902	0.000420703	6990.83	2265.36	1642.71	398.163	3299.98	11564.3	7735.02	7659.67	8281.39	6145.24	5968.99	6684.86	5577.95	1844.41	1626.1	2583.55	1582.62	1410.87	1414.44	1261.03	1354.78	1706.58
	M1201T19_1	9.38098	1201.25	19.1896	0.00042158	1272.12	1663.03	11933.7	1963.31	5321.61	2503.28	910.957	589.978	536.573	458.82	411.727	386.031	330.073	8644.59	11491.9	12604.2	11464.4	13586.2	11169.1	10762	15737	11944
	M493T7	3.90613	493.318	6.63058	0.000424149	4557.28	1429.83	17801.3	4911.79	2365.77	4178.49	4850.88	7074.96	5738.75	5612.46	4068.91	3921.65	3203.65	5417.07	21666.6	20686.3	19853.1	18694	17231.2	17718	17822.7	21122.9
	M680T6_2	3.22626	679.614	6.20045	0.000424571	20624.1	6697.76	66538.7	28264.8	6718.03	26840.9	28673.9	23440.4	21611.6	15293.5	22632.5	17013.7	23392.2	131371	35723	48671.4	64730.7	71188.9	38443.9	62405.5	73511.1	72803.3
	M995T27	6.92593	994.721	26.9532	0.000426325	414.952	123.484	2873.93	446.989	385.718	570.285	547.759	561.672	443.837	357.201	248.069	353.573	266.454	2236.54	3059.58	2913.91	2448.31	2579.28	2715.05	2860.3	3449.45	3602.93
	M819T43	5.22346	818.502	43.4395	0.000427123	823.156	196.53	4299.72	1480.92	1227.32	945.555	828.148	839.482	657.12	771.207	856.543	769.981	513.049	1225.34	6015.94	4375.15	4169.03	6436.34	4111.08	4031.3	3710.15	4623.11
	M783T11	9.04517	782.541	10.5711	0.000427653	44360.7	15307	4904.35	1721.26	25434.2	49756.7	51219.5	56904.5	35904.5	25641.6	40665.3	40509.4	73210.6	1821.56	3330.64	6329.81	5885.74	6458.65	5024.96	6296.95	5913.61	3077.25
	M689T32	293.709	689.359	32.1687	0.00042891	1312.94	467.702	385622	171300	1928.96	2133.68	1267.04	1520.31	1145.48	1034.48	696.638	938.37	1151.52	9219.48	624495	322478	354999	442337	526856	402996	332406	454812
	M603T46	3.3816	603.348	45.634	0.000428918	655.131	149.95	2215.39	677.069	593.745	852.723	781.452	860.152	587.16	524.404	667.944	420.655	607.949	2142.36	2198.42	2306.36	1518.48	3779.87	2055.29	1638.48	1729.45	2569.81
	M567T18_2	4.38455	567.418	17.5266	0.000429147	1671.34	692.309	7328.06	2911.87	1219.07	1194.23	1138.08	2916.9	2147.36	2444.45	1516.82	1640.69	824.435	1763.3	13160.3	8119.28	6872.87	6375.91	6804.79	7141.25	7510.27	8204.56
	M502T22	20.0772	502.388	21.7297	0.000430208	516.272	116.768	10365.3	5646.6	453.076	616.655	651.421	653.094	383.441	604.846	449.933	352.112	481.87	4927.99	11427.8	20244.8	599.365	15459.2	12084.9	9233.7	9333.19	9976.88
	M680T28	6.02468	679.525	27.8752	0.000430996	8949.67	2388.16	1485.5	363.202	5302.91	13514.7	10697	8435.45	6462.62	7956.79	8988.18	9306.88	9882.44	595.444	1492.87	1438.06	1521.03	1686.37	1472.24	1535.12	1830.06	1798.31
	M489T8_2	2.17108	489.35	7.53322	0.00043111	4037.41	1518.35	8765.54	2698.59	3628.94	4369.91	2581.77	5826.93	3716.45	3592.9	6533.92	1570.97	4514.89	2017.66	11078.2	11115.2	9519.47	8971.81	9268.31	8215.75	9388.68	9314.78
	M601T21	228.394	601.156	21.3355	0.000431287	389.685	62.2469	89001.9	61097.8	470.809	342.174	471.984	444.848	397.295	344.076	297.289	348.844	389.849	48024	205.531	170622	346.306	147236	132989	103542	94589.7	103462
	M624T18	7.06731	624.418	18.4552	0.000432208	1368.43	268.063	9671.12	2796.21	1154.93	1693.16	1655.9	1555.26	1398.93	1288.61	1477.1	1245.04	846.939	2544.78	9924.09	12262.6	9979.67	9976.83	9690.53	10449	10916.5	11296.2
	M1016T6_2	26.2129	1015.69	6.0871	0.000433078	57.4461	22.219	1505.83	276.639	60.7828	78.5099	71.65	58.0361	35.2515	98.3477	37.9642	40.4105	36.0624	1115.42	1465.41	1207.08	1558.77	1639.3	1378.64	2072.44	1504.3	1611.13
	M520T17_2	6.29187	520.409	17.1263	0.000433295	4171.36	2088.28	26245.7	6951.79	3495.64	7999.44	6418.33	5357.02	3712.28	4297.8	2277.78	1921.29	2062.68	42645.3	17129.3	29135.1	26316.5	25906.6	23147.2	24736.7	23903.8	23290.7
	M449T30	4.57178	449.29	30.121	0.000433555	6307.86	1345.17	1379.74	391.773	4947.21	8903.57	7321.46	6055.85	5155.46	7667.01	5566.93	5610.27	5542.99	1206.87	1581	1700	1634.56	1327.98	1832.03	1588.93	733.995	812.283
	M973T24_1	10.4619	972.526	24.3418	0.000435501	2227.37	863.008	23302.6	10400.4	2306.2	3884.99	3243.01	2279.62	1453.6	1250.75	2173.05	1487.78	1967.32	7308.19	45926.7	19072.1	23331.2	27924.9	27201.3	18504.4	19430.3	21024.2
	M678T27	41.0128	678.125	27.0153	0.000436203	204.033	48.3589	8367.97	2717.55	215.822	232.223	231.054	274.085	223.065	156.87	204.628	191.428	107.122	2521.38	11392.1	8941.34	8196.9	11729.7	9764.34	7822.35	7125.82	7817.8
	M835T20	44.305	835.477	20.4772	0.00043652	430.731	104.224	19083.5	9759.24	253.735	447.594	331.809	430.822	582.783	397.569	433.414	422.488	576.363	28484.6	2169.84	24067.6	2208.17	23425.5	24070.9	22865.4	22083.3	22376.4
	M595T21_2	51.995	595.239	20.8397	0.000437934	499.893	143.921	25992	7774.27	663.166	586.343	764.246	442.785	457.256	459.147	449.026	350.621	326.448	10210.5	37569.5	25590.6	31182.7	29487.3	31363	24099.9	22430.9	21993.5
	M840T24_2	5.66232	840.438	23.8964	0.000440563	317.51	288.356	1797.84	778.515	837.667	131.641	0	276.09	263.369	762.722	260.596	214.077	111.425	1629.74	1222.07	1988.09	2415.95	1264.53	1585.39	1376.69	3564.8	1133.31
	M1041T6_1	19.6669	1040.51	5.8425	0.000440864	60.8032	97.2113	1195.81	380.279	304.811	92.2758	18.3197	81.0513	11.3117	12.3257	11.8056	9.55865	5.76885	1640.05	667.372	1111.58	1024.13	1185.66	1955.21	1145.42	1011.03	1021.82
	M669T7_1	87.4891	668.511	6.66667	0.000442341	2501.61	1909.15	218863	82856.1	3005.31	6356.69	2015.05	4393.16	1685.97	2645.39	747.951	1501.61	163.338	326661	28606.3	181303	216929	286152	232139	227044	248997	221939
	M577T19_3	1.72879	576.978	19.4151	0.000442355	4286.03	1636.45	2479.21	575.291	3214.8	2444.82	7373.43	3548.97	5448.13	3771.12	2477.43	5616.26	4679.32	1998.13	1689.16	2857.51	1874.62	3188.58	3218.68	2513.35	2145.73	2827.14
	M525T27_3	20.9646	525.336	26.5463	0.000442664	1222.2	355.33	25622.8	11203.2	1444.18	1580.47	1389.54	1533.21	1305.72	1438.75	889.198	801.385	617.324	2010.07	40639	36493	30321.8	30125.3	26984	22334.3	21919.5	19778.6
	M340T19_2	3.86029	340.289	19.386	0.000443348	2617.06	1121.91	10102.6	2891.03	2165.9	2654.39	2702.81	2472.22	5503.64	2188.21	1923.52	2022.71	1920.11	2698.93	11978.2	12252.2	9714.91	11470.5	10452.7	10855.6	10325	11175.3
	M745T6_1	34.9849	744.527	6.06227	0.000443474	880.882	237.906	30817.6	6111.5	778.883	756.447	639.254	819.068	1129.67	668.225	1129.26	715.651	1291.48	37241.2	22259.1	27924.2	27596	30912.1	22496.1	34345.5	37289.2	37295.1
	M475T18_1	7.50198	475.34	18.1423	0.000443778	4972.63	3226.78	37304.6	15422.5	2771.01	7848.14	6053.34	12030.2	3011.32	2673.51	4357.64	3990.09	2018.38	1067.79	34450	59052.3	43628.7	37096.5	36949.3	41086.6	37761.8	44648.1
	M776T6_1	10.7676	775.536	6.4265	0.000444227	1408.07	641.896	15161.6	2921.21	1378.21	606.974	662.474	2220.32	2011.32	1740.96	696.794	2072.63	1282.94	10411.6	15683	19020.4	13322.5	12873.5	12965.7	16626.1	18579.4	16971.8
	M711T10	25.6803	711.473	10.0029	0.000445859	2132.41	514.255	54761	20529.8	1732.54	2358.1	3080.73	2276.39	1711.3	1350.48	2339.25	1897.4	2445.51	3465.44	63662.6	73090.6	53617.4	54600.8	52982.2	59406.5	61211.6	70812.2
	M1078T33	11.6951	1077.67	33.4017	0.0004476	381.518	78.0736	4461.9	1116.42	450.608	462.782	459.724	433.369	336.919	344.804	315.141	237.596	392.718	3053.12	4126.87	4378.15	4596.88	4800.92	6104.26	4855.48	5645.34	2596.08
	M581T10	9.10252	581.44	9.6364	0.000447739	53420.1	12998.4	5868.71	8333.66	37881	69862.9	72004.5	54184.5	45742.8	44603	67491.9	44171.1	44839.2	540.571	5159.1	3382.49	3348.31	3614.47	27859.9	2703.83	3410.28	2799.49
	M904T25_1	13.8548	903.603	25.224	0.000447897	33274.7	8351.38	2401.67	750.272	25281.2	47814.9	43112.3	39159.4	28062.2	29601.9	34320.9	27698.5	24420.6	567.898	2936.07	3035.12	2821	2663.31	2604.92	2636.65	2246.17	2103.86
	M893T25_2	4.97706	892.607	25.3423	0.000448123	22186.1	6638.85	4457.66	1501.87	14177.8	31090.4	28457.5	30839.4	18009.3	19180.2	23406.5	20289.7	14223.9	839.077	4584.13	4437.42	6058.76	5748.38	4797.71	4440.35	4084.74	5128.41
	M852T21	14.5684	852.484	21.0043	0.000448314	545.774	158.034	7951.08	3434.19	539.376	682.557	748.808	773.321	488.488	529.617	361.225	441.976	346.597	11469.9	1177.82	10251.2	3750.55	9454.75	7616.8	9928.94	10513	7396.77
	M586T20	13.9001	586.225	20.2769	0.000448904	301.947	111.074	4197.08	1666.89	370.309	330.43	370.345	455.476	410.032	254.242	134.661	179.01	213.018	541.177	4959.54	4926.51	6117.92	4687.77	2701.32	4349.28	4053.16	5437.05
	M385T24_1	175.936	385.263	23.9847	0.00044921	1356.77	191.912	238705	111826	1379.64	1626.21	1625.18	1499.24	1123.02	1258.75	1335.93	1220.39	1142.53	115040	205448	455645	265063	367878	157320	134119	199433	248395
	M695T24_1	3.49222	695.125	24.0045	0.000449507	312.091	30.258	1089.89	288.454	296.722	350.373	343.761	280.622	270.438	343.336	302.21	290.475	330.885	431.008	1069.23	1474.31	1211.84	1262.43	1221.9	947.247	1116.01	1075.05
	M821T29_1	6.95221	820.563	29.2873	0.000449794	32506.2	6351.99	4675.67	1956.33	21676.4	36837	33569.5	32478.1	29662.1	25502.5	42936	36918.4	32976	1379.98	7365.01	6388.74	3740.82	5068.62	2484.54	6093.2	3850.4	5709.7
	M850T9	11.077	850.422	8.68505	0.000450177	917.991	444.199	10168.6	3110.33	1958.58	756.275	824.136	610.252	1138.32	1101.54	752.947	567.66	552.205	17295.4	10184.4	7163.59	6580.76	10382.7	8815.23	9236.42	10299	11560.1
	M527T22	84.8146	527.305	22.112	0.00045042	1452.51	381.666	123194	27950	1775.85	1977.97	1207.02	1940.03	1655.85	1145.46	1000.58	1227.72	1142.08	70562.1	129497	103875	138234	173747	108784	128623	129557	125866
	M520T18_1	4.13739	520.251	17.8732	0.000450622	749.4	131.471	3100.56	1187.64	828.531	632.329	793.63	1053.24	690.451	683.735	742.526	671.221	648.941	504.678	3817.32	4158.13	3144.51	4585.79	2872.31	2386.62	2977.07	3458.63
	M1031T43_2	33.8408	1030.77	42.6983	0.00045132	638.68	164.477	21613.4	5553.89	679.905	907.393	754.011	710.102	638.131	678.438	587.599	361.652	430.886	26120.6	20887.2	23562.1	13468	23622.4	15872.9	20921.6	18143.7	31922.2
	M665T6_6	542.266	665.332	6.35702	0.000453809	502.819	262.166	272661	90130.2	544.779	840.439	0	312.249	610.513	854.038	487.338	411.921	464.092	39047	290997	341064	302777	278161	268875	308120	309224	315687
	M794T10_1	13.2772	793.531	10.1771	0.00045388	16966	5545.75	1277.82	626.011	8519.76	16094	17742.8	22847.1	19333.9	10995.6	15543.8	15066	26550.7	2752.61	1054.33	1048.14	1624.32	1217.58	709.778	656.467	1123.84	1313.34
	M203T19_2	2.98422	203.182	18.7097	0.000456673	2229.73	564.292	6653.99	1614.51	1571.03	2856.11	3180.41	1905.48	2273.55	1545.83	2607.28	2214.02	1913.82	3364.39	8065.21	6350.54	5488.22	8658.42	7445.3	7631.33	7111.79	5770.67
	M1051T23	15.0975	1051.5	23.4083	0.000456908	191.633	121.608	2893.18	634.026	337.768	398.795	284.501	174.075	70.4732	66.8061	172.496	86.3154	133.468	2498.01	2788.53	2191.23	3806.82	3726.53	2479.8	2216.75	3519.12	2811.81
	M1148T6	21.3122	1147.78	5.85723	0.000457596	78.0454	35.4304	1663.32	1040.64	131.525	114.404	52.0027	62.7202	79.187	119.574	63.4552	33.5035	46.0362	3937.1	352.003	853.847	1198.77	2008.55	940.514	1664.83	2118.29	1895.95
	M796T6_1	4.69734	795.522	6.15577	0.000458406	848.451	382.759	3985.46	1005.44	227.389	787.65	592.875	1630.71	1002.5	903.59	795.119	653.486	1042.73	1854.66	4359.67	4372.51	5225.29	4455.11	3190.75	4796.8	3537.07	4077.29
	M175T19	300.915	175.151	19.3739	0.000459483	824.372	112.214	248066	45060.4	730.556	996.381	887.882	947.992	743.897	915.222	750.665	688.245	758.503	142136	227140	236990	279763	296389	261659	251677	275338	261500
	M981T26_1	14.114	980.622	26.3831	0.000460499	1303.67	204.336	92.367	109.523	1358.05	1533.71	1632.89	1365.13	1390.53	1081.46	1121.29	1202.25	1047.71	309.879	0	114.163	200.567	0	70.9334	135.76	0	0
	M491T18_1	2.11106	491.316	17.7003	0.000460629	7751.15	1977.66	3671.68	1605.45	4260.58	9902.9	10506.8	7635.8	6942.02	7326.06	9631.12	7326.31	6228.72	802.766	4922.05	6088.93	3843.38	2700.31	2783.57	3921.72	2775.89	5206.54
	M718T24_2	2.75417	718.473	24.0768	0.000461129	1218.23	317.403	3355.21	1581.63	1336.99	1921.92	1037.17	1476.12	986.868	974.581	1198.3	1050.25	981.862	785.492	2374.49	6489.8	4875.85	3130.49	3082.34	3135.44	3335.84	2987.14
	M668T6_5	101.055	668.334	6.35702	0.000461411	366.377	236.4	37024.1	12175.2	448.935	465.702	140.015	98.2297	342.872	346.863	202.864	356.863	895.052	5351.7	41860.1	44522	40254	37628.5	35993.9	42838.1	42284.2	42484.7
	M456T17	6.68553	456.238	17.2747	0.000461799	467.854	105.848	3127.85	1095.12	330.355	455.136	699.012	497.425	400.43	495.354	468.996	496.711	367.269	561.708	3141.79	4589.41	3240.24	2934.39	2844.08	3468.27	3733.97	3636.83
	M669T6_5	28.9409	669.337	6.37312	0.000462284	279.754	232.031	8096.34	2939.15	309.301	773.01	131.176	0	177.607	80.939	383.607	431.523	230.625	461.34	9165.47	10289.1	8566.46	8743.08	8606.62	9666.62	9319.73	8048.59
	M883T6_2	18.2179	882.7	5.78383	0.000463142	117.921	66.3315	2148.28	627.689	68.8478	225.627	143.829	49.9771	121.574	49.8772	171.056	50.3608	180.143	1817.31	981.611	2982.1	1969.94	2351.56	1640.78	2361.59	2319.39	2910.23
	M862T30	2.90487	861.555	30.2612	0.000463259	1345.8	236.428	3909.39	1064.89	1425.23	1616.19	1589.19	1631.95	1248.22	1302.86	1163.95	1183.75	950.892	2096.34	5814.1	4860.13	3381.17	4439.45	3962.29	3195.41	3486.54	3949.08
	M334T10	3.10055	334.146	9.69196	0.000464129	1386.54	451.985	4299.06	1462.39	1092.85	1616.93	1117.26	1434.43	1413.19	2452.72	1316.49	965.194	1069.83	711.891	5460.47	5583.46	4493.89	5002.89	3714.89	4287.26	4629.23	4807.54
	M652T6_2	6.15484	651.582	6.24875	0.000464256	22012.7	7910.41	135485	55111.1	7267.89	31177.9	33360.5	22246	20958.6	15042.8	26140.6	20119.8	21800.2	258418	74816.5	93901.4	123172	133502	86709.9	129739	154580	164523
	M590T18	10.8749	590.457	18.4237	0.000464408	996.525	214.876	10837.2	2763.01	946.448	844.071	1028.52	1107.32	629.465	1074.63	1247.67	1291.94	798.664	3940.25	10047.3	12915.7	12412.4	12382.1	10393.1	11220.6	11885.2	12337.7
	M946T6_3	14.225	945.7	5.77053	0.000466681	196.127	140.516	2789.9	521.812	97.5864	293.086	374.999	308.206	134.768	64.8479	73.6143	38.7967	379.236	2467.23	1903.45	3068.34	2636.54	2935.56	2274.46	3154.99	3629.62	3038.95
	M1602T26	14.5155	1602.1	26.4484	0.000467929	181.281	52.0996	2631.39	988.291	223.526	192.664	222.698	57.0007	224.61	200.143	166.303	175.507	169.079	290.65	3278.71	3594.28	2430.68	2658.71	2136.86	3036.02	2977.65	3278.91
	M843T27_3	23.2607	843.042	26.6595	0.000468643	946.832	297.659	22024	8711.56	762.586	1264.66	1212.58	942.263	601.713	665.323	1387.62	1052.99	631.745	6947.24	31681.3	36184.3	24064.8	21687.4	23133.4	22985.9	16566.5	14965.1
	M594T23	2.49574	594.374	22.8978	0.00046898	903.882	249.405	2255.86	814.334	652.706	1269.71	1269.47	972.67	648.267	868.284	1039.12	716.643	698.069	413.208	2981.24	3174.72	2434.95	2089.49	1845.61	2249.38	2302.35	2811.75
	M195T7	4.95488	195.09	7.04152	0.000469318	2671.3	2502.21	13236	1468.11	9159.49	2555.22	2088.58	1594.89	1326.27	1056.54	2785.56	1345.84	2129.35	9647.3	14492.8	14406.5	13821.6	13438.9	13116.2	12686.9	14049.8	13464.1
	M1066T24	16.0607	1065.73	23.6015	0.000469875	255.612	84.7774	4105.29	713.842	259.75	298.559	282.04	383.806	368.335	177.641	203.452	166.127	160.797	4016	4716.79	4433.35	3905.82	3297.36	2937.64	3775.38	4769.58	5095.72
	M952T32	4.988	951.566	32.479	0.000469956	48249.4	27447	240668	35420	37583	100455	89051.5	39428	34795.3	18175.7	42373.9	32064.1	40317.3	200193	243094	242654	205649	262796	217460	226299	250890	316977
	M322T19_1	6.99088	322.253	19.1315	0.000471178	25374.1	6162.78	3629.6	964.574	18074.2	36571.9	33769.1	26343.5	20979.2	22164.7	25294.3	24653.6	20515.9	2476.93	4342.34	5558.71	3424.67	3082.8	2486.4	3445.73	4046.05	3802.72
	M609T6_3	24.419	609.466	6.01912	0.000471427	1178.43	871.062	28776.1	5051.74	563.701	396.83	882.507	693.422	405.54	727.663	2064.01	2506.99	2365.25	22267.1	21875.9	28425.9	31314.6	31436.9	24361.7	29034.1	34887.7	35381.3
	M1046T25_1	131.051	1045.64	25.2357	0.000472668	409.86	135.693	53712.5	17922.9	511.452	533.345	627.793	366.724	448.504	366.872	359.804	295.656	178.589	23854.6	69564.5	38484.5	37025.3	68005.1	78498	56604.2	49287.3	62089
	M576T21_2	2.00804	576.374	20.6153	0.000472677	2624.62	858.222	1307.05	370.581	2954.95	2721.58	1970.71	4100.49	1410.09	2478.36	1613.55	3283.98	3087.85	726.452	1805.36	1318.35	1213.64	1135.94	985.476	1212.04	1483.3	1882.91
	M474T7_3	2.34867	474.345	6.62094	0.000472726	4550.54	1379.69	1937.5	1457.17	2019.59	5108.77	5170.82	5740.85	4379.6	4601.74	2637.31	6199.43	5096.74	470.027	4090.34	1195.88	3733.71	1889.58	612.866	850.61	3567.09	1027.36
	M550T7_2	10.3247	550.368	6.54382	0.000472909	706.623	365.56	7295.64	2500.91	468.514	638.677	641.449	95.5261	1390.96	705.936	1099.03	700.87	618.644	1559.72	9137.48	9790	9296.12	8481.19	7832.38	6490.88	6649.51	6423.51
	M824T20	2.89848	823.56	19.7909	0.000473992	3969.66	1191.52	11506	2443.49	2563.13	5469.04	5443.36	4124.81	2947.24	2970.78	5178.42	4228.45	2801.69	5713.94	12053.4	14049.9	13278.1	13391.7	11556.7	10888.1	10930.7	11691.1
	M648T8	3.67624	648.451	8.01032	0.000474223	5729.97	1417.97	21064.8	2932.65	4464.96	5218.16	6053.8	6447.36	5066.62	4063.91	8105.3	7576.09	4573.55	18835.4	17816.2	19696.1	18520.9	21269.2	22832.9	19859.2	24125.2	26627.9
	M769T8	11.3044	768.525	8.3688	0.000474248	461.767	171.046	5220.01	845.263	803.727	226.507	533.991	391.241	493.97	459.093	563.168	265.896	418.312	5115.98	3904.33	4665.74	4978.56	5375.97	4664.09	6526.67	6470.74	5277.98
	M550T7_3	6.52107	550.42	7.29752	0.000474255	22993	5326.85	3525.96	1244.88	16422.9	28801.8	30946.5	22900.5	18426.1	17069.6	27531.6	24613.1	20225.3	350.419	3471.79	3968.46	4256.18	4375.47	3890.13	4047.4	4136.24	3237.59
	M839T10	32.2597	839.47	9.60732	0.000475647	566.266	114.344	18267.5	5468.62	549.859	504.449	647.478	571.88	730.868	400.384	484.774	481.127	725.574	7480.06	14939	24432.9	19236.6	26699.2	18338.8	17031.8	17823.9	18425.6
	M555T32	9.13409	555.273	31.6668	0.000476357	864.955	129.269	7900.58	3309.5	917.337	901.71	1051.67	902.855	874.919	862.461	682.027	954.172	637.442	2041.7	13884.5	11260	7464.48	6212.09	6529.17	7035.78	8612.35	8065.21
	M1005T6_1	41.4414	1004.53	5.84113	0.000476678	56.8629	37.1826	2356.48	616.308	124.278	35.194	50.1499	20.2855	46.9988	33.561	106.223	20.963	74.1124	2711.66	1761.73	2802.65	2406.42	1513.23	1916.94	3115.46	1841.56	3138.64
	M744T6_2	16.1677	743.585	6.0032	0.000477123	2556.17	1001.47	158.104	265.836	978.545	3761.08	3754.32	2936.48	2054.66	1511.1	2568.79	1977.02	3463.56	745.424	0	389.519	0	0	0	0	0	287.992
	M565T22	27.8788	565.27	21.9658	0.000477131	1627.6	511.063	45375.5	23592.2	1759	1949.4	1470.01	2458.88	2012.06	1716.33	840.444	949.935	1492.39	30124.8	38927.2	75543.4	26225.8	92146	33988.3	27221.5	52909.2	31293.8
	M358T19_2	4.57675	358.215	19.4605	0.000477311	17382.6	5121.43	79555.6	17015.7	12129.9	25181.4	21898.7	20559.1	11079.5	19406.5	19647.6	15289.1	11251.1	55952.5	96562.8	109651	86413.5	87888.5	75016.9	64195.4	72864.1	67455.3
	M551T20	282.147	551.288	20.2101	0.000478308	2723.18	586.728	768339	257988	2660.76	2752.67	3095.49	3093.01	2282.93	2631.23	3891.86	2037.95	2062.72	545334	971439	673939	754255	947233	292125	753613	1.18398e+06	793129
	M1042T23_1	9.63782	1041.5	23.4047	0.000478666	432.618	97.3485	4169.5	1355.63	438.997	580.177	550.695	442.491	495.151	362.448	390.618	351.072	281.914	1507.52	4701.63	6142.08	4889.39	4905.92	4629.63	2930.81	4408.96	3409.54
	M1069T29	12.1529	1068.71	29.0485	0.000478886	257.842	99.7476	3133.53	1027.99	296.002	422.59	292.767	311.682	350	162.404	130.207	171.7	183.227	5222.21	1798.71	3215.08	2527.48	2376.88	2869.71	2733.52	3268.53	4189.7
	M594T7_2	69.4537	594.385	6.55008	0.000479737	1561.29	671.048	22.4796	67.4388	614.624	2100.92	1126.34	2300.32	1552.76	1042.36	1540.62	2660.78	1112.91	202.316	0	0	0	0	0	0	0	0
	M1022T43_1	26.5929	1021.52	42.7035	0.00047981	416.616	131.721	11079	2749.15	372.172	558.281	558.847	561.134	500.96	230.959	391.359	300.067	275.763	11962.2	10379.6	17029.4	8341.04	12720.7	9089.01	11724.9	10326.4	8137.82
	M606T17_1	160.157	606.403	16.683	0.000480769	1268.71	169.782	203193	64197.1	1109.8	1138.56	1134.09	1358.93	1318.92	1323.75	1297.2	1629.18	1107.92	99098.1	291580	212617	212796	301137	199420	140549	186843	184693
	M891T9	9.63822	890.539	8.69217	0.000481122	200.288	64.6608	1930.42	736.466	268.588	145.821	239.975	261.244	278.942	211.046	122.237	127.022	147.715	3483.09	989.598	1907.48	1365.14	2200.72	1258.41	2267.15	2156.21	1745.98
	M847T25_2	4.78685	846.568	25.224	0.000481502	13833.9	3358.35	2889.97	410.757	10162.9	19804.3	17511	15251.6	10798	10812.9	15406.7	11866.9	12890.4	3361.72	2416.34	2319.63	2859.52	3027.01	2755.59	2763.5	2892.69	3613.73
	M347T20_4	19.8797	347.263	20.2463	0.000482412	25979.5	28463.3	516464	157570	99263.9	29428.5	25263.1	13251.4	13575.6	23272	10632.5	10120	9008.25	251159	756132	691531	521090	617635	533058	369781	442229	465565
	M257T7_1	13.1606	257.157	6.56519	0.000482734	1229.16	202.052	16176.6	3839.9	1407.21	1288.43	1352.49	1479.06	1406.84	1172.39	1004.77	980.417	970.881	7625.7	16259.1	19528.3	20592.3	18119.3	18354.5	15381.3	15732.5	13996.2
	M634T11	5.55475	634.385	10.9018	0.000483905	53917	10986.1	9706.46	6274.14	29532.3	49622.7	67018.7	52495.2	57160.9	59173.7	65324.3	50686.6	54238.5	814.511	2873.7	5335.43	6816.84	13242	17332.2	8461.16	14809.1	17673.3
	M607T7_3	65.4888	607.403	6.51318	0.000484264	8441.58	1890.81	128.901	282.924	4793.03	7200.65	8556.66	10746.7	7157.13	9704.02	9233.19	10538	8044.84	821.9	0	0	338.211	0	0	0	0	0
	M876T8	3.5442	876.433	8.42143	0.000485369	322.155	177.607	1141.78	182.752	756.571	215.872	294.165	323.112	375.038	332.02	250.839	156.014	195.768	927.781	954.962	1440.25	1009.46	1225.04	1025.12	1216.75	1370.8	1105.89
	M363T20_4	4.78377	363.257	20.3264	0.000486755	38767.6	18329.2	185455	56845.2	42654.7	33057	70483.6	65358	21443.8	40946	23917.1	20482.5	30565.4	75556.2	282831	163226	185581	219478	224557	152632	179692	185544
	M162T20	13.4258	162.139	20.4772	0.000487193	363.366	135.204	4878.48	1249.22	294.47	293.098	467.505	599.883	261.445	345.105	225.895	252.57	530.324	6161.08	2729.07	3449.58	5188.47	6820.38	4846.72	4913.76	5290.74	4506.53
	M1042T25	161.84	1041.7	25.1138	0.000487329	358.256	162.854	57980.2	30719.6	553.201	516.102	446.506	553.02	344.795	222.837	254.091	145.574	188.177	29477.5	130322	39502.5	58557.5	52401.7	31585	59055.2	45956	74964.3
	M283T18	1383.07	283.246	18.2535	0.000487588	504.208	134.895	697355	181323	310.169	401.473	589.324	455.474	574.321	755.638	381.87	572.064	497.539	468747	619621	701238	873369	357498	781702	784130	847177	842717
	M1019T27_2	93.3767	1019.45	27.0644	0.000487804	722.886	172.543	67500.7	16887.6	1005.25	696.234	784.751	881.609	826.061	685.669	643.11	532.692	450.595	64114	39540.9	71549.6	47129.6	57212.7	88142.4	78177.5	75518.3	86121.1
	M666T6_4	275.639	666.336	6.35702	0.000488921	395.623	170.652	109049	36077	681.93	462.064	477.992	246.4	207.346	243.703	454.523	226.695	559.957	15368.1	117732	135085	118926	110682	108078	124974	125034	125563
	M596T19	2.40738	596.354	19.3068	0.000490005	1660.23	338.268	3996.79	1144.33	1758.75	1580.04	2210.96	1675.29	1709.95	1663.87	1744.88	1702.45	895.832	1798.69	5824.46	5062.06	2958.21	3998.87	3883.5	4082.06	4150.53	4212.78
	M422T18_2	5.48531	422.274	17.5412	0.000490601	15817	6089.19	86761.1	35350.5	6850.95	19205.2	15976.9	12859.1	11401.6	11128	27130.4	20835.7	16965.1	9709.28	132935	119455	94573.5	102474	94331.2	67099.4	76998.3	83273.9
	M389T21_1	4.45641	389.202	21.2502	0.000491148	11348	6570.8	50571.2	20427.5	6635.31	8191.48	10344.5	12103.5	8055.73	19968.8	7305.5	24428.4	5098.52	36283.9	22744.7	75205.7	28951.8	83876.8	57451.9	41847.6	57831.7	50946.5
	M517T7_3	6.95341	517.323	6.61613	0.000491765	5701.7	1723.41	39646.3	20510.6	4920.52	7642.71	7793.56	6044.72	4751.09	6066.64	6005.86	6078.84	2011.4	1838.16	36406.9	65742	33385.6	38802.2	64851.6	29996.8	57981.5	27812.1
	M382T7_1	2.96785	382.181	6.59416	0.000491861	5226.36	1157.64	1760.99	484.865	3072.22	6675.62	5724.82	6365.6	5838.97	5048.8	5188.66	5316.64	3805.91	2249.7	1703.41	1966.55	1608.59	781.06	1849.21	2045.42	2330.73	1314.26
	M1064T24	15.2421	1063.79	24.0437	0.000491863	132.699	58.1009	2022.62	915.639	205	191.879	187.89	117.428	49.0659	158.578	134.958	57.2732	92.2221	207.247	3116.72	3004.03	2399.08	2760.71	1685.19	1602.38	1509.1	1919.14
	M810T7_3	6.16755	809.597	7.21609	0.000492055	4192.26	1558.14	679.73	211.941	3235.5	4787.32	6509.25	5479.2	3914.5	2266.49	2458	3109.52	5970.59	761.045	1175.21	667.573	739.983	423.424	607.947	542.629	576.847	622.904
	M1023T43_3	43.4715	1023.02	42.7308	0.000492119	388.779	104.391	16900.8	4537.98	553.458	366.978	528.135	462.164	322.363	350.964	346.054	232.761	336.131	15035.9	14949.5	22041.3	11506.2	18411.4	11915.9	19419.9	14130.3	24697
	M1273T25	25.8414	1272.82	25.3715	0.000492383	260.798	88.1879	6739.39	2516.41	332.666	340.927	378.628	313.489	141.452	238.401	249.365	127.356	224.9	7322.55	1918.38	10091.5	5844.45	7624.44	4039.38	6817.79	7875.97	9120.01
	M352T19_4	4.13913	352.289	18.9632	0.000493154	11322.7	3036.24	2735.53	1164.64	7588.18	13894.1	15446.1	12167.2	6382.03	10952.7	14416.1	10752.5	10305.7	1596.29	2762.04	2097.89	2165.64	4921.81	1086.26	3745.76	3151.9	3092.22
	M149T19_2	3.42063	149.135	19.3983	0.000493559	1012.75	127.309	3464.25	1219.89	975.841	1094.58	1171.86	1108.53	781.521	1034.36	1042.83	1064.53	840.726	3309.28	5051.62	2170.23	2244.47	2893.22	3972.73	2472.69	3447.89	5616.16
	M185T7_1	1.67384	184.988	6.73897	0.000493925	1168.95	285.065	698.366	104.608	932.842	1362.38	1225.97	1675.92	1256.26	756.876	838.508	1212.75	1259.07	590.276	783.214	864.512	607.92	681.675	666.174	717.999	811.071	562.452
	M488T18_2	4.96957	488.435	18.2382	0.000494117	3798.6	1154.44	764.372	179.53	2748.91	5592.22	4238.92	3823.21	2720.98	3197.31	5650.89	3453.43	2761.52	475.866	479.701	902.699	735.326	960.012	750.955	927.221	795.837	851.726
	M1077T26	9.07635	1076.69	26.2553	0.000495517	381.296	93.3659	3460.78	877.572	476.122	420.752	514.994	436.907	333.324	269.188	360.01	230.232	390.138	2674.37	2766.21	3368.12	2469.78	4941.89	3059.35	3282.72	3904.87	4679.7
	M957T28_1	9.94208	956.533	27.654	0.000495602	429.398	358.426	4269.11	1588.85	1340.78	392.131	415.67	436.082	181.333	217.701	378.896	143.832	358.166	624.464	6048.27	5328.94	4900.35	5198.57	4750.79	3226.85	4281.43	4062.35
	M606T6_2	9.03033	606.44	6.0097	0.000495907	2489.01	796.373	22476.6	4789.75	1816.62	2255.05	2015.51	3013.07	2217.67	1240.62	3888.58	2956.54	2997.45	25363.4	11799.3	19432.6	22906.4	26099.9	20871.9	26367.3	27048.1	22400.3
	M229T20	33.0048	229.21	20.3443	0.000496131	6125.05	2697.87	202156	30358.8	5990.81	8903.53	1777.99	6746.99	8979.52	9595.9	5484.69	3786.79	3859.2	174344	155161	166994	214615	224262	197679	214166	240753	231429
	M637T7_4	42.2623	637.416	7.1459	0.000496856	2775.63	891.292	117305	42449.4	1986.8	2038.8	2581.75	4243.81	4072.54	3220.45	1904.78	2754.62	2177.11	6716.14	140766	140334	118573	133706	116378	125529	136444	137295
	M577T22_2	37.689	577.249	22.3135	0.000496924	1196.1	215.547	45079.9	10203.8	1141.19	1348.07	1589.75	1145.84	993.116	1073.37	1435.22	1096.77	941.585	36625.6	66794.7	57280.7	39833.8	43262.6	38166.5	41388	38145.2	44221.6
	M698T29_2	10.0691	697.913	29.16	0.000497618	169.635	55.9315	1708.07	312.86	258.597	154.262	185.287	220.921	220.555	153.518	126.868	119.681	87.0286	1698.36	1501.88	1805.04	1410.3	1735.56	1285.17	1614.54	2012.67	2309.11
	M659T23	208.989	659.147	23.4382	0.000497865	167.801	29.3932	35068.4	12923.2	196.703	137.652	173.171	212.456	169.166	115.562	154.876	183.491	167.129	8322.83	40926.7	36379.8	23317.7	54662.5	41652.5	36937.5	34418.5	38997.6
	M1015T6_1	87.4488	1014.57	5.85947	0.00049803	19.7808	20.3547	1729.8	716.574	35.7488	59.5793	38.2694	6.002	15.9694	0	10.6857	0	11.7722	3489.35	1618.14	1052.07	1223.37	1981.95	1677.26	1710.63	1339.25	1476.22
	M573T17	7.77757	573.469	17.4318	0.000500348	6265.96	1402.33	48734	23910.2	4472.93	8088.64	7614.7	6560.05	5463.47	4898.59	8026.73	6296.71	4971.84	3499.38	52167.8	66289.6	67219.7	67889.7	19354.5	34905.3	63705.7	63574.1
	M472T18_2	1.89413	472.426	18.193	0.000500788	1371.51	205.813	724.085	127.128	1420.52	1462.1	1418.77	1655.1	1289.81	1272.45	1627.54	1013.01	1184.3	529.837	672.134	897.891	755.886	528.242	729.382	831.676	790.885	780.831
	M638T9_1	13.6822	638.42	9.36262	0.000502382	1241.47	598.73	16986	10470	498.977	891.326	1257.11	2641.8	1436	1361.1	879.92	1180.41	1026.61	426.236	18187.2	41074.4	14454.8	16206.5	13993.9	14907.4	16219.2	17404.4
	M821T25	7.86701	820.57	24.7417	0.000502453	2646.72	1275.86	20821.8	4036.13	1532.91	4293.58	3806.04	2223.46	1582.4	1404.64	4726.56	2156.55	2094.31	13732.3	24541	17229	18691.6	21061.8	19703	24007.7	21540.4	26888.8
	M761T6_1	104.123	760.536	5.92318	0.000503191	89.8586	83.3641	9356.37	2360.65	276.719	49.6068	99.2339	61.2372	73.8993	33.265	21.8684	167.109	25.7896	11847.6	10266	8324.97	8062.32	6654.72	7963.85	12154.9	6490.28	12442.6
	M997T26_1	14.4769	996.582	25.9348	0.000503222	277.698	266.367	4020.2	1443.89	961.675	265.294	340.005	179.805	184.318	170.301	120.844	102.682	174.362	600.546	4578.29	5563.71	4059.05	3907.98	3388.58	5275.37	4343.71	4464.58
	M1021T27_1	176.479	1021.45	27.0482	0.000503604	441.396	170.704	77897.3	21456.4	631.875	586.213	558.76	400.585	422.686	575.445	245.784	431.928	119.291	77518.9	46238.9	71793	42723.5	96410.2	92667.5	91231.3	78773.7	103718
	M619T20	9.9454	619.239	20.1218	0.000506267	598.288	99.5224	5950.22	2288.97	617.39	746.169	593.214	674.144	725.358	497.4	480.073	513.056	537.792	2136.44	8083.29	5294.59	8330.02	8329.36	4142.92	8005.33	4540.28	4689.74
	M819T25	18.1983	818.564	24.7632	0.000506841	6424.5	3858.63	116915	22115.7	3467.93	8243.79	8913.98	5209.53	3020.31	3507.55	15146.3	5144.67	5166.42	101677	137953	95211.2	89737.7	114442	100789	132032	125207	155190
	M230T19	286.587	230.202	19.3819	0.000507638	754.354	111.036	216188	38760.7	723.767	817.564	749.166	909.073	833.516	862.471	661.955	566.499	665.176	127278	199731	197554	242237	256429	230812	219473	245613	226566
	M733T6_1	7.09193	732.516	6.05457	0.000508615	3028.68	1715.1	21479.2	4193.76	2177.51	968.349	5096.24	5955.08	3161.27	4283.17	2121.89	1863.74	1630.91	23968	19494.4	22801	11718.1	23749.8	19743	21828.8	25445.2	24564.6
	M550T30	5.79568	550.281	30.2561	0.000509	2089.32	1126	12109	2533	4476.77	2789.68	2760.64	841.483	1210.57	2141.3	1903.92	1262.93	1416.57	6270.68	14180.1	12058.1	13947.2	11669.7	10573.6	12486.5	14387.4	13408
	M543T18_1	11.2501	543.368	18.0178	0.000509564	616.379	140.919	6934.32	4081.95	579.829	531.662	581.96	772.574	815.871	404.88	771.98	597.462	491.192	532.073	6474.5	15828.2	8629.81	7200.3	6626.66	3870.91	6187.46	7058.98
	M1038T6_1	68.184	1037.52	5.85847	0.000510389	135.734	212.795	9254.85	2243.31	693.892	124.885	117.531	48.8837	39.1876	30.6325	42.5371	24.6041	99.4486	10799.5	4304.88	7401.99	8238.79	11370.6	10139	10384.6	10516.6	10137.8
	M635T26	6.45885	635.455	25.792	0.000510696	1135.22	418.511	7332.24	2326.84	795.784	1372.71	1175.05	630.096	802.576	756.033	1886.88	1314.3	1483.58	5240.69	8083.51	5555.93	9159.32	7407.87	5976.14	11488.6	8937.24	4140.87
	M1031T38	11.0706	1030.65	37.5292	0.000510713	1143.38	296.765	12657.9	5300.4	1134.75	1739.61	1505.97	1166.22	933.563	973.311	1065.71	936.534	834.787	1712.1	16599.8	13789.1	7382.32	18471.9	12314.5	11557.3	15001.1	17093
	M957T26	19.9994	957.487	25.5792	0.000511643	1116.77	252.009	22334.7	5029.02	1608.1	1257.7	1147.87	1196.64	1086.05	938.117	684.248	1150.9	981.284	10459.8	18731.7	25414.2	25281.6	26515.6	21782.5	23613.4	25065.7	24148.3
	M848T9_1	11.654	847.567	8.63428	0.000512554	322.245	75.4357	3755.43	2206.66	433.229	395.106	233.902	355.571	332.616	217.732	280.997	269.715	381.337	8774.72	1081.36	2201.06	3053.18	4107.61	2110.53	3666.04	4519.36	4285.03
	M797T16	19.4226	796.588	15.7427	0.000515258	514.089	172.356	9984.94	5192.01	546.703	579.784	895.319	522.645	454.757	443.053	296.559	341.153	546.832	17031.2	681.539	15831.5	11163.9	8543.28	4804.98	8018.02	13274.4	10515.7
	M648T6_4	4.46129	648.454	6.00725	0.000515563	31567.6	8326.62	140832	46123.6	14274.6	36095.1	33103.8	35886.4	28337.7	25217.6	43241.1	36757.7	31194	24137.3	161072	182788	151723	143901	128768	154710	162978	157408
	M577T21_2	18.258	577.289	21.2415	0.000516653	679.515	153.331	12406.6	5299.18	429.777	738.369	954.949	825.679	634.077	686.82	695.912	555.051	594.996	19784.9	8228.34	6814.69	6272.5	16986.7	9567.53	15890.5	18371.7	9742.13
	M582T43	8.22585	582.403	43.406	0.000517106	563.666	106.311	4636.63	688.702	635.806	654.987	646.79	740.422	484.981	490.666	455.57	449.175	514.599	4347.56	3845.36	3809.68	4911.16	6030.78	5144.16	4375.59	4800.29	4465.13
	M1004T38	6.74232	1003.62	38.3833	0.000517979	3551.96	748.299	23948.4	8032.79	4353.21	4554.59	4014.29	4057.61	3526.46	3219.43	3122.02	2782.36	2337.65	5877.48	31175.9	24553.7	21029	28639.6	22439.3	21549.4	26825.4	33446
	M1132T21	19.1219	1132.37	21.3355	0.000519172	114.88	43.5763	2196.72	1277.81	195.516	167.196	101.098	87.4948	140.937	80.2097	110.161	71.6944	79.6126	1725.46	209.638	3688.99	218.422	3495.6	2717.25	2732.36	2083.59	2899.19
	M595T10	4.01412	595.454	9.57973	0.000519838	4555.78	995.19	1134.94	211.471	2729.52	4575.75	4917.57	4873.06	4345.51	3962.41	6521.93	4322.05	4754.2	768.436	1548.28	996.024	1157.35	1218.17	1129.41	1030.45	1111.53	1254.79
	M723T6_5	5.85686	723.482	5.93037	0.000522871	5530.36	2540.72	32390.6	5926.17	4344.11	7776.01	7467.22	2150.22	6008.66	4818.1	8189.93	1337.65	7681.38	28549.9	37707.3	45734.1	30443.8	29057.5	26833.3	33470.8	29611.2	30107.1
	M539T6_6	4.61701	539.477	6.09553	0.00052349	2072.65	762.899	448.916	185.831	503.255	2299.29	2519.2	2220.41	2720.13	1519.95	3112.7	2019.88	1739.01	396.643	129.445	585.256	452.994	300.943	703.527	436.973	348.906	685.554
	M757T6_1	29.6931	756.547	6.01092	0.000524867	1649.73	590.881	48985.7	13033.8	897.15	2867.52	1934.58	1933.21	1427.17	996.117	1762.5	1346.88	1682.46	69134.6	28841.4	40678.7	40541.7	48646.8	38858.2	52232	62776.5	59161.5
	M476T18_1	41.1059	476.299	17.8781	0.000526345	1037.56	211.994	42649.9	17873.2	785.728	843.99	1255.14	1355.35	890.272	1099.5	1213.45	1084.35	810.279	565.656	40145.4	64228.4	49696.5	51916.5	45245.3	35480.3	43021.3	53550.2
	M1364T43_1	20.1557	1363.7	42.65	0.000526994	427.938	118.214	8625.39	1909.06	454.293	407.001	437.808	630.539	327.909	388.296	495.364	501.388	208.85	9002.95	7144.95	10779.3	5977.77	8668.26	6615.94	9432.44	8175.41	11831.4
	M610T6_3	7.37949	610.47	5.99993	0.000527032	1334.62	1066.03	9848.81	2220.3	678.24	594.285	890.384	968.011	705.104	241.541	1872.74	2759.39	3301.88	7076.38	8691.19	10657.9	9734.12	12547.2	8655.32	12178.9	12326.6	6771.63
	M624T47	3.2064	624.382	47.0432	0.000527157	408.651	102.386	1310.3	349.361	479.526	463.511	625.091	360.671	287.229	356.572	382.438	316.264	406.558	1104.04	1592.37	1135.86	1424.71	1066.16	1150.64	1650.05	1886.3	782.57
	M1029T19	1.86985	1028.95	18.7308	0.000527784	3473.77	637.537	1857.78	236.44	2796.8	3169.28	3994.65	3433.29	4053.81	3382.33	4073.67	4060.49	2299.58	1669.66	1585.98	1619.65	1596.52	2075.25	1918.05	2048.12	2154.42	2052.34
	M429T8	11.4448	429.129	8.29776	0.000528431	45491.1	10542.3	3974.81	2490.63	36280	50134.6	60209.7	49938.8	58122	41735.2	48530.9	29793.4	34674.8	256.797	3629.01	2836.31	6124.99	4030.66	8206.32	1979.53	2407.49	6302.23
	M882T9	474.667	882.479	8.68198	0.000528731	164.67	64.0018	78163.3	30065.5	319.547	149.693	134.608	186.554	166.487	112.221	176.179	117.419	119.32	146868	45155.5	83751.3	75624.3	98135.4	57789.6	67474.3	70391.9	58279.9
	M881T9	1053.51	881.476	8.68198	0.000531165	147.048	58.2747	154917	60593.4	208.323	132.547	129.76	209.285	238.302	100.339	111.922	63.5171	129.439	295312	86899.4	166570	146304	191114	116717	136802	137230	117304
	M890T23	8.3129	889.553	23.0506	0.000531573	1014.99	198.182	8437.54	3113.22	1005.36	1187.84	1191.14	1331.14	1039.5	986.601	769.71	744.221	879.436	1818.35	11951.1	11681.7	8958.65	9879.17	10163.3	6597.37	7156.19	7732.04
	M323T6	3.97459	323.204	5.92953	0.000531794	1270.71	236.736	5050.56	1147.26	928.73	1441.4	1305.58	1471.17	1597.27	1389.54	1163.2	1224.34	915.188	6490.21	2654.26	4192.71	4782.28	5501.06	4810.13	5255.66	6211.15	5557.6
	M752T20_1	2.37193	751.511	20.3927	0.00053196	2808.96	710.922	6662.65	2466.87	2559.75	4028.93	2455.9	3090.76	1489.47	3100.46	3203.89	3044.02	2307.44	4683.93	11022	6246.52	6746.97	9130.51	2403.08	6137.61	6076.11	7517.19
	M228T20	34.0079	228.208	20.3544	0.000531976	68352.9	20278.4	2.32454e+06	356034	57726.4	83699.9	82754.5	76720.7	89159.6	89947.6	54488.3	41539.1	39140.3	2.02029e+06	1.76237e+06	1.88799e+06	2.46999e+06	2.62587e+06	2.28685e+06	2.47881e+06	2.74017e+06	2.64853e+06
	M1077T25	4.83487	1076.76	25.4187	0.000532414	507.152	125.383	2452.01	591.279	661.119	608.254	507.07	558.732	485.905	534.789	441.497	220.597	546.407	1810.17	2237.47	3509.08	1682.89	2728.35	1906.49	2644.72	2848.32	2700.62
	M463T17	69.6445	463.363	17.3615	0.00053383	795.224	151.891	55383	12767.8	894.991	889.905	598.148	1073.6	805.384	760.296	577.422	776.879	780.391	25696.2	61857.8	52317.1	54258.7	59652.8	49082.5	61259.5	66759.6	67563.2
	M1024T21_2	23.5938	1023.69	20.8757	0.000535155	523.751	169.89	12357.3	5850.4	787.694	691.694	497.372	743.521	388.099	440.123	427.04	396.093	342.12	821.226	17013.4	13178.4	19851	9146.49	8075.61	11784.4	13298	18046.9
	M890T6_1	46.9342	889.56	5.89012	0.000535687	152.567	84.8893	7160.6	3822.22	87.9929	196.361	134.421	227.226	64.1413	112.744	68.7676	157.996	323.452	16729.3	3461.95	5043.94	6584.5	8376.01	6182.07	5856.91	5624.69	6586.07
	M635T18	8.16405	635.438	18.1713	0.000535709	2809.27	929.736	22935	7515.86	2476.01	3767.79	3881.94	3781.84	2975.54	3184.13	1999.4	1809.28	1407.52	12264	28346.3	39055.4	22159.8	18956.5	25496	19489.6	20764.3	19883.5
	M469T7_1	31.65	469.24	7.4196	0.000536825	3092.12	1513.39	97865.6	41668.7	2800.28	6630.35	2310.29	3135.56	2859.28	4192.58	1881.74	1884.86	2134.11	3573.98	133528	143239	120002	106559	120860	80712.4	84418	87897.8
	M294T19_2	8.32801	294.254	18.8768	0.000539864	36896.6	10684	4430.42	1549.08	22254.4	52298.3	55343.3	38246.2	30441.1	33248.2	35696.6	35453.1	29088.3	3808.06	5174.07	4354.59	5883.86	6669.06	1885.56	5448.9	2560.33	4089.37
	M404T26	1.95599	404.247	26.4972	0.000540622	972.164	203.457	1901.54	592.74	699.347	1210.83	1149.76	1221.4	922.555	1100.65	905.088	749.538	790.3	799.91	2583.89	2565.38	2259.68	1453.17	1777.73	1423.81	2030.25	2220.02
	M791T6_2	10.5461	790.532	6.0039	0.000540887	645.408	259.843	6806.52	1425.97	389.546	383.69	693.512	1225.82	631.363	488.567	655.812	813.105	527.249	3698.62	6171.39	7303.23	6840.85	7479.04	6326.9	6644.18	8703.48	8090.94
	M877T29_1	6.10316	876.53	28.8372	0.000541131	11615	2086.56	1903.11	600.114	11062.3	12991.5	12582.6	11156.7	10488.3	7676.96	15404.9	11998.7	11172.9	539.92	2480.67	1968.51	1654.1	1795.69	1744.38	2119.45	2312.22	2513.05
	M528T17_3	4.94916	528.419	16.6657	0.000543291	1121.56	130.831	5550.77	843.586	1001.49	1168.28	1140.48	952.6	1147.78	959.602	1280.62	1319.57	1123.61	5466.47	6959	6289.31	5290.38	3931.89	5019.58	5466.46	5974.45	5559.4
	M1264T30	6.47286	1263.88	30.3665	0.000543316	610.177	178.634	3949.59	1249.74	901.312	767.238	744.393	595.182	410.142	592.171	668.553	425.509	387.094	1210.9	3791.97	5437	3549.69	3571.51	4330.99	3714.1	5262.19	4677.96
	M369T18_3	2.9132	369.322	18.1372	0.000545893	1307.2	364.974	3808.13	1772.57	1637.27	955.336	1417.18	1883.82	1337.37	1522.79	1298.85	986.205	725.987	1363.01	3648.4	5317.58	3266.33	6361.1	2428.47	6244.39	2462.44	3181.49
	M583T19_1	27.1147	583.406	18.5025	0.000546454	1673.73	312.866	45382.5	14902	1560.44	2267.96	2022	1437.3	1357.25	1644.69	1743.81	1719.58	1310.51	25312.8	58082.8	78336.2	42628.7	44089	40753.6	39521.2	39379.9	40338.3
	M687T21_3	21.6264	687.118	20.8156	0.000547609	321.313	106.699	6948.84	4206.77	506.463	404.306	367.582	427.062	226.907	220.489	235.397	267.003	236.604	11338.7	87.3559	6181.42	155.297	10054.4	10318.7	9567.76	7721.41	7114.51
	M869T21_2	5.35649	869.483	21.4565	0.000547667	332.898	116.21	1783.17	746.404	402.196	303.18	419.637	546.03	178.474	371.758	328.089	219.698	227.021	1205.43	917.842	3087.82	871.747	2388.53	1445.55	1740.38	2097.88	2293.32
	M791T6_3	7.19396	790.58	5.84113	0.000549508	218.514	166.766	1571.98	340.227	183.247	127.758	157.47	222.644	236.298	79.3543	168.689	146.192	644.973	2026.59	1082.08	1786.3	1694.21	2060.53	1499.52	1289.13	1345.87	1363.59
	M639T7_2	31.5867	639.416	7.1474	0.000549515	1401.78	580.772	44277.7	16987.8	999.914	1677.96	1661.03	2282.52	1972.4	1515.02	1222.2	425.696	859.321	813.516	55657.7	53100.7	43718.1	50940.7	40742.2	48369.7	52112.9	53044
	M526T27_2	8.70933	526.336	26.5625	0.000552302	943.235	233.003	8214.95	2582.06	786.507	1187.36	1024.3	1069.37	1119.56	1145.09	868.106	833.661	455.178	4058.15	12700.6	10781.7	9904.52	8471.22	7558.54	7114.66	6555.44	6789.61
	M1014T24_2	94.678	1014.48	23.5478	0.0005526	304.967	117.535	28873.6	12695.9	282.416	462.818	425.075	378.175	357.305	301.554	267.107	176.526	93.724	6053.71	52013	34182.4	27177.7	38787.6	31790.9	22329.5	23313.8	24214.1
	M1014T27_1	345.882	1013.7	27.0837	0.00055319	659.603	352.821	228145	60789.3	1447.59	959.803	706.037	584.694	515.604	611.949	399.902	327.649	383.194	209320	185907	175688	273279	254108	149053	261096	199286	345564
	M820T9	251.304	819.53	8.65601	0.000554178	439.592	116.727	110471	51658.4	419.156	464.933	564.099	573.68	603.876	341.8	329.767	357.882	301.137	219941	41773.3	76003.8	88589.9	113971	68996.1	115061	138613	131291
	M651T6_1	7.52031	650.579	6.24579	0.000554251	43190.2	20504.3	324803	135701	18003.2	72890.8	8678.59	49488.5	42959.7	34133.4	59099.5	43507.4	59950.3	623644	173343	214340	285492	320728	211027	316618	384067	393971
	M580T43	21.8491	580.404	43.3896	0.000554726	490.234	87.3461	10711.1	1815.86	495.836	690.122	488.549	491.653	451.331	386.796	523.012	482.281	402.525	9463.86	8270.27	9179.02	11079	14402.7	12008.8	10379	10122.8	11494.9
	M710T6_1	2.40932	709.548	5.95087	0.000555587	58839.2	18668.9	141762	23238.1	27788.7	78952.8	79296.7	64470.2	41554.6	38604.8	72172.8	58744.1	67968.3	192144	110436	146718	139147	130423	119027	139607	151289	147070
	M665T6_3	1.87136	664.595	6.23165	0.000555792	46203.7	14756.5	86463.6	32751.7	15719.8	61238.5	63481.3	53503.2	47472.6	35067.5	51873.2	38038	49439.5	156197	45512.1	54855.3	84867.9	93962.9	61384.8	82766.2	96970.4	101656
	M695T7_1	98.9687	694.503	6.66323	0.00055661	3659.14	2319.58	362140	63635.7	4585.62	8260.55	2219.87	5778.32	3002.06	4115.79	1706.6	2574.13	689.292	375066	283761	365356	305628	340520	293651	423910	474994	396375
	M792T27	6.56795	791.515	27.018	0.000556997	1960.19	486.991	12874.4	2189.89	1692.74	3029.18	2421.26	1809.24	1495.2	1506.77	1913.38	1967.36	1806.57	8816.89	12141.1	11575.7	12417.4	16845.9	14082.4	13152.8	12534	14303.6
	M269T7_4	1.85281	269.251	7.15924	0.000557427	11120.5	2604.5	6001.96	1622.92	6137.67	12199.7	14978.8	13095.7	11937.8	9012.56	12587.8	10031.6	10102.8	8366.67	3703.74	3457.96	6198.8	7586.67	6873.67	5760.33	5613.71	6456.13
	M970T26_2	15.0472	969.67	25.5582	0.000557517	403.59	119.683	6072.9	1889.47	535.179	605.587	418.72	443.872	280.611	430.775	383.972	244.994	288.604	1700.65	7720.4	6027.09	4804.8	6810.21	6321.69	8052	6507	6712.29
	M729T6_5	3.0696	728.673	5.89767	0.000558346	552.093	122.348	1694.71	542.876	406.869	557.261	573.344	693.968	361.783	457.832	565.068	645.521	707.193	690.279	1287.94	2541.26	1752.69	1920.73	1939.54	1733.1	2112.25	1274.57
	M759T17_3	52.2674	758.589	16.5381	0.000559967	1047.17	299.354	54733.1	26072	1199.26	1010.27	1054.69	1634.41	1290.44	1006.02	769.235	794.679	665.559	20680.8	109276	32359.4	48482.3	56144.3	32705.7	63834.2	65188.4	63927.6
	M584T19_1	6.5868	584.409	18.5025	0.000560501	2873.88	828.563	18929.7	5944.84	2703.22	3593.85	4342.76	3317.46	3150.97	2397.36	2174.06	2629.25	1555.99	10305	23667.2	31063.3	21669.3	19040.3	15681.3	16480	16351.3	16109.2
	M743T6_1	7.04877	742.528	6.0229	0.000562583	1024.63	416.172	7222.36	1854.11	720.797	1022.95	513.578	1446.29	756.751	504.466	1360.92	1305.67	1590.22	8012.33	5339.53	5536.88	5855.79	7649.29	7683.79	5190.36	10107.1	9626.15
	M775T17_2	75.793	774.573	17.2761	0.000563384	14159	3776.34	186.811	186.736	8622.59	12378.2	13098.9	22023.7	10716.9	14092.3	15644.5	15498.7	15355.1	390.099	456.159	0	112.622	74.8681	0	372.968	274.588	0
	M549T7_3	6.5713	549.417	7.29752	0.000566222	73577.4	17089.9	11196.8	4118.69	53997.7	91164.6	98294.2	70385.5	60808.4	54282.9	91280.3	79954.2	62028.9	674.885	11475.3	10099	12123	13991.3	13425.9	12714.7	12763.3	13503.6
	M473T6_2	7.47777	473.32	6.41573	0.000566692	8436.47	4214.3	1128.21	1112.04	3801.93	5695.84	12997	16159.9	5657.3	5523.24	11932.4	7596.58	6564.11	3896.3	1033.33	1735.39	631.031	688.813	710.017	520.89	472.839	465.248
	M1239T20	3.40386	1239.23	19.8637	0.000567242	432.533	187.941	1472.28	178.661	845.007	556.771	476.912	456.964	293.605	382.902	392.62	244.016	244.004	1180.59	1403.21	1770.46	1526.65	1421.98	1354.16	1569.29	1661.37	1362.82
	M388T18_4	10.8371	388.332	18.132	0.000569325	2594.33	788.373	28114.9	10924.9	1999.68	3846.86	3789.32	2854.6	2035.31	2812.72	2223.47	1701.14	2085.84	2118.97	34963.5	38865.7	32446.3	35927.4	31163	23167.4	26388.2	27993.5
	M1070T6_2	33.8572	1069.72	5.95233	0.000569869	45.1818	29.5699	1529.73	607.005	93.1297	27.8651	38.3169	31.4979	21.5067	12.1319	29.7259	63.1548	89.3077	2460.9	411.491	1216.41	2056.15	1942.68	1479.07	1145.73	1786.67	1268.49
	M554T32_1	35.4979	554.269	31.6668	0.000570245	731.618	115.047	25970.9	12342.8	583.983	822.258	843.39	716.49	712.457	674.863	624.641	940.827	665.648	4039.41	47037.4	38917.4	25336.2	19022.7	19524.5	23234.4	31284.5	25341.3
	M1061T24_1	93.9142	1060.77	23.8328	0.000570301	241.236	89.038	22655.5	6774.74	313.873	350.729	384.335	218.56	231.583	213.133	164.477	128.354	166.08	14361.9	30649.1	33852.7	24372.5	26357.6	18681.7	15059.9	18318.1	22245.9
	M1194T23	10.3495	1193.72	22.5308	0.000571443	448.625	151.977	4643.06	1920.05	592.924	612.966	611.201	420.534	257.458	545.208	449.036	312.682	235.619	3031.34	3971.37	4728.63	6698.37	4430.07	2905.13	2112.75	5941.38	7968.48
	M856T25_1	3.59213	855.55	25.0362	0.000572861	9649.91	2436.89	2686.41	531.308	6825.57	15102.7	11050	9928.95	7881.75	8124.28	10366.2	9169.24	8400.47	1478.17	3340.86	3038.73	2539.31	3121.94	2637.39	2589.65	2612.83	2818.79
	M1113T33	20.4296	1112.63	33.1656	0.000573283	477.012	107.941	9745.17	3447.08	636.717	553.111	492.032	591.563	495.017	427.137	427.294	296.289	373.953	2612.68	10826.9	10312.3	7484.4	12894.5	12486.6	8789.16	8385.1	13914.8
	M412T7_2	1.94742	412.235	6.92352	0.000573373	8702.52	3270.83	16947.4	9625.11	4881.44	12510.7	9904.46	7332.51	10952	8485.92	2511.51	11267.5	10476.6	2521.87	26833.2	25963.4	25207.4	801.611	21658.8	15294.7	16871.7	17374.3
	M776T32_2	2.65854	776.455	31.5433	0.000574288	1196.79	123.001	3181.7	733.694	1279.49	1246.13	1264.48	1078.51	1371.74	1132.25	1275.72	1149.44	973.312	1605.34	3679.35	3464.29	3802.79	4081.42	2808.6	3246.33	2788.16	3159.05
	M727T6_2	2.87584	726.502	6.49958	0.000574853	1832.71	433.182	5270.59	1434.78	2242.49	2042.91	2391.45	2366.97	1560.86	1295.7	1504.85	1711.42	1377.78	3996.74	8968.14	4510.08	4986.92	5109.14	4997.48	4960.22	5195.06	4711.49
	M1086T34	33.229	1085.61	33.9673	0.000575162	743.795	230.619	24715.6	4816.29	1144.57	820.379	836.547	650.994	978.431	772.126	524.322	516.038	450.745	18045.4	22372.5	21100.6	18471.3	26331	29578.5	27069.1	30551.2	28920.5
	M604T21	67.3092	604.157	21.3355	0.000578102	306.626	92.2912	20638.8	13784.2	351.612	334.514	345.863	280.829	393.554	420.745	163.711	310.882	157.924	11196.5	456.522	38358.5	559.564	33516.5	31165.3	24739.4	21672.5	24084.1
	M299T6	8.95194	299.03	5.77892	0.000578142	2217.02	701.168	247.658	105.171	610.779	2794.78	2666.11	2839.28	2288.67	2709.9	2018.79	2184.66	1840.22	454.829	91.6677	242.861	246.141	256.844	283.422	180.637	323.137	149.385
	M520T30_1	7.34738	520.263	29.9832	0.000578379	44164.4	9506.39	6010.9	2093.78	55262.3	48800.6	43822.9	35471.5	49028.6	54270.2	46064.9	39287.3	25470.9	4816.85	6480.5	5351.41	5528.54	4652.13	3593.05	6901.85	10934.5	5839.24
	M709T10	68.0619	709.473	9.99947	0.000578774	1882.38	452.953	128118	47420.5	2062.35	2202.7	2654.47	1819.68	1292.25	1192.37	1884.12	1717.29	2116.17	7329.04	155348	157879	118643	131491	129872	142851	151330	158323
	M872T6_1	156.972	871.576	5.80618	0.000579629	133.734	69.7609	20992.5	4297.61	145.98	121.781	128.94	277.506	106.233	22.2273	151.599	78.447	170.892	19557.2	24433	28436	25842.6	18661.1	20989	17604.6	17494.1	15915.3
	M1363T43_2	17.6787	1363.03	42.7148	0.000579712	499.1	125.569	8823.41	1722.99	691.459	556.591	269.37	426.96	463.221	418.215	623.572	479.135	563.374	9853.41	7734.03	10894.5	6006.41	9006.41	6458.54	9723.06	9291.49	10442.9
	M520T17_3	5.69401	520.428	17.4323	0.000580205	3245	1159.06	18477.1	6544.34	1626.67	5298.16	4328.61	4188.53	2452.78	2834.24	3395.35	2405.44	2675.25	3091.8	25982.6	17810.8	21543.4	23827.6	16965.7	19027.1	21014	17030.9
	M445T6_2	3.40441	445.278	6.40353	0.000582963	2324.7	995.69	682.85	281.634	4043.4	1194.6	2106.38	2402.73	2686.73	2255.4	3443.94	880.985	1908.14	1337.11	556.25	697.998	786.08	826.526	494.53	524.241	473.049	449.858
	M521T48	3.08242	521.329	48.1778	0.000583546	1630	218.401	5024.35	1260.82	1806.4	1754.75	1674.21	1635.49	1302.2	1335.33	1861.81	1854.98	1444.83	6331.14	4684.41	3165.66	3926.82	4823.93	5255.44	3986.01	7057.66	5988.08
	M603T21	177.247	603.155	21.3396	0.000586502	285.536	77.8009	50610.5	34379.7	401.141	263.809	243.402	258.867	332.922	372.905	154.976	319.623	222.179	26304.8	582.381	95956.5	449.162	81080.9	76499.7	59799.3	54757	60064.3
	M359T10	6.81475	359.139	9.86287	0.00059037	8066.76	2685.45	1183.72	494.414	3908.82	8195.37	8330.71	11690	4379.21	9838.28	10802.6	8898.31	6557.52	649.264	517.619	699.974	849.642	1511.61	1458.2	1594.82	1577.01	1795.34
	M427T18_2	1.86726	427.308	17.6679	0.000591068	13457.5	4597.67	25128.6	8636.25	7158.91	15461	16448.7	20143.5	9634.2	10583.1	9906.34	19386.6	12395.3	4000.33	29645.3	35203.6	25349.4	25970.8	25337.3	24475.7	25893.5	30281.9
	M901T27	1.84234	900.667	26.6408	0.000591555	552.932	199.748	1018.69	298.38	346.397	907.938	211.45	601.831	470.291	518.819	653.756	616.478	649.43	1161.56	780.526	1095.01	444.363	1403.46	1287.87	1066.18	776.432	1152.81
	M711T6_2	2.43264	710.553	6.0378	0.00059281	23740.5	7426.75	57752.1	8549.36	11780.5	30868.2	32841.3	25262.4	17622.8	14863.8	29347.5	23521.7	27555.9	71948.3	42972	58813.4	55515.4	54277.9	49857.2	58728.8	65999.9	61655.9
	M363T18_1	58.8537	363.213	18.2568	0.00059288	35284.2	8480.3	2.07661e+06	527845	31579.6	48790.9	47790.8	33243.1	28891.2	27956.9	40302.6	33498.7	25503.8	710187	2.15906e+06	2.12434e+06	2.44207e+06	2.40192e+06	2.10404e+06	2.14457e+06	2.24354e+06	2.35972e+06
	M513T20	3.60179	513.484	20.0177	0.000595285	444.041	143.107	1599.34	388.126	455.572	477.075	756.558	425.738	526.382	298.974	343.414	431.402	281.252	1713.24	1154.5	1553.4	1450.56	1334.1	1802.34	1101.79	2246.47	2037.67
	M913T6_3	31.4137	912.71	5.80286	0.000597788	107.308	80.1461	3370.93	1695.57	73.0104	181.102	185.047	103.382	52.6084	11.1953	81.2732	30.0317	248.118	7290.91	1812.67	2691.59	2855.14	3392.64	2114.58	3167.85	4694.11	2318.84
	M225T6_1	7.65497	225.015	5.78022	0.000598589	1568.21	561.446	204.861	113.706	485.414	1257.18	2187.35	1827.84	1703.98	1751.23	1670.69	2221.3	1008.85	464.97	177.442	158.108	302.035	160.913	135.741	152.448	205.293	86.7981
	M905T25_1	2.96577	904.555	24.5425	0.000599081	1804.2	562.681	5350.86	950.28	1227.32	1707.73	1991.88	1754.91	1446.37	1270.92	3110.99	1750.08	1977.65	3838.43	6701.07	3966.19	5368.16	5758.41	5327.07	5174.77	6261.59	5762.01
	M1074T25	26.6001	1073.76	25.4347	0.000600501	365.041	106.319	9710.14	2699.95	431.452	475.877	500.849	486.501	311.389	301.326	266.238	255.073	256.669	5003.02	10807.5	9869.84	7725.47	10418.3	8790.68	9687.17	15150	9939.29
	M480T18_4	1.57544	480.49	17.9619	0.000600679	1924.1	556.584	1221.31	359.542	1130.34	2552.03	2318.1	2503.02	1545.55	1367.37	2435.51	2028.55	1436.41	390.123	1621.69	1427.16	1337.9	1051.29	1338.91	1050.62	1397.49	1376.57
	M1040T28	14.2693	1039.52	28.0586	0.000601109	422.015	206.523	6021.83	2924.45	902.985	405.411	490.521	462.537	299.375	462.379	299.954	195.063	279.906	1899.04	11869.6	6569.65	8664.99	6512.86	3902.64	3892.58	5410.12	5474.99
	M450T30_1	4.22506	450.304	30.121	0.00060122	2.36072e+06	558010	558742	118443	1.6836e+06	3.25413e+06	3.12225e+06	2.24392e+06	2.17104e+06	1.82819e+06	2.76902e+06	2.13618e+06	2.03813e+06	465541	287422	644773	547548	610520	557467	620919	637546	656944
	M806T10_1	6.50736	805.531	10.0028	0.00060139	10469.5	4981.06	68128.9	18258.3	4986.16	8485.55	10714.2	18430.2	7770.14	4176.17	11675.2	10261.6	17726.4	21865.5	68610.9	80060.4	73924	82490.2	67992.9	65505.8	75369.2	77340.9
	M796T6_2	14.3378	795.595	5.9626	0.000601479	612.521	133.059	8782.2	2189.41	471.824	769.791	793.823	560.247	552.157	490.443	550.828	530.833	792.743	10964.8	4662.81	6919.4	7374.63	10007.7	8073.18	9252.23	11017.9	10767.1
	M280T19_1	3.9687	280.24	19.4155	0.000602426	1.20748e+06	368901	4.79212e+06	1.84368e+06	588668	1.20902e+06	1.04745e+06	909142	1.12641e+06	1.23777e+06	1.90642e+06	1.4647e+06	1.37773e+06	2.82955e+06	4.509e+06	7.889e+06	4.67721e+06	4.68561e+06	3.15428e+06	7.78869e+06	3.85833e+06	3.73744e+06
	M1031T43_4	51.2337	1031.27	42.6822	0.000603401	838.123	249.017	42940.1	10456.4	1347.56	987.869	797.753	558.919	764.602	942.403	925.365	663.813	554.821	51898.2	41052.4	51144.5	27420.6	45563.2	30276.4	44827.3	35378.2	58900.3
	M555T24	41.752	555.29	24.2498	0.00060471	1061.71	286.936	44328.6	18049.1	1081.07	1218.67	1200.21	1509.22	1164	1213.54	641.111	878.406	649.187	54612.7	27556.8	27942.4	84305.1	26133.5	45461.3	40840.5	47056.2	45048.8
	M337T6_3	3.14457	337.314	6.02477	0.000604969	5165.26	1247.86	1642.6	429.344	2107.01	5931.48	5849.72	5929.33	5011.38	5479.81	5858.69	5816.23	4503.67	796.966	1248.38	1541.09	1420.6	1756.64	1999.03	2016.44	1946.06	2058.18
	M713T10	2.00202	713.477	9.98337	0.000605145	2790.71	602.441	5587.06	1838.65	2310.74	2596.34	4090.82	3085.25	2368.74	2110.01	3028.09	2481.23	3045.2	1247.37	7235.96	6888.91	4836.55	6299.63	5863.65	5030.58	5775.28	7105.59
	M798T24_1	7.25355	797.597	23.8883	0.000606136	121385	33059.1	16734.5	3977.96	82073.2	170787	166699	128270	92420.9	90348.7	139619	123596	98647.8	11499.1	19760.4	14394.5	15675.2	13370.5	12886.9	20591.6	20153.1	22279.4
	M877T25_3	8.97128	876.611	25.1005	0.000607564	9335.06	2552.06	1040.55	170.419	7445.98	14772	10858.9	10663.9	7825.61	6888.37	6767.51	9503.22	9289.97	811.879	916.243	1267.53	1011.27	1290.45	1048.41	998.868	858.287	1162.01
	M781T17_2	33.5447	780.564	17.4387	0.000608534	13983.3	3645.51	416.854	153.118	8595.36	12734.8	12642.9	22014.6	13921.8	11985.6	14239.6	13471.2	16243.4	528.61	479.155	643.942	372.61	332.909	306.397	495.318	118.568	474.176
	M673T23	65.037	673.178	22.8087	0.000608618	267.708	78.0521	17410.9	9801.76	382.685	375.003	265.515	319.902	271.981	230.031	210.628	171.513	182.112	703.839	28418.3	32959.8	9018.97	22804.6	18627.7	15910.7	13197.7	15056.6
	M586T46_1	25.5534	586.316	45.6068	0.000609201	384.085	165.474	9814.7	1980.69	667.336	581.543	482.474	402.128	209.907	333.546	325.29	180.928	273.616	9471.05	7197.41	7101.48	9365.79	12391.5	9730.52	10051.1	12993.4	10030
	M560T30	3.16281	560.28	29.9723	0.000609226	4018.71	853.958	1270.61	108.985	2927.42	4560.68	5611.42	4635.82	4434.62	3597.44	3672.55	3135.36	3593.05	1269.05	1270.39	1405.52	1067.89	1265.48	1305.36	1263.81	1164.88	1423.14
	M1061T24_2	23.5511	1060.78	24.178	0.00061231	205.163	88.5614	4831.81	2254.75	283.68	232.769	335.938	284.014	157.969	147.328	204.32	50.7188	149.733	468.888	7062.72	7596.05	4972.16	7187.61	4405.18	3811.33	4628.41	3353.99
	M821T9_1	86.6727	820.536	8.65927	0.000613432	482.317	161.459	41803.7	19089	662.743	687.442	562.538	631.541	485.511	270.085	391.425	358.489	291.08	81427.8	16241.7	27919.9	33517	43343.2	26504.1	44922.9	53210.4	49146.5
	M582T10_2	8.86355	582.443	9.64493	0.000615296	20936	4957.67	2362.03	3192.55	15894.3	27639.8	28035.2	19603.3	19282	17423.7	26357.4	17326.7	16861.4	362.159	1852.3	1450.13	1370.77	1807.94	10792.7	1084.32	1442.06	1095.9
	M386T24_1	40.1695	386.267	23.9847	0.000617095	1360.1	404.791	54634.5	22131.1	1163.64	1862.16	2078.61	1444.89	1376.98	1395.43	1143.87	855.571	919.751	28023.2	57357.3	76868.8	96475.7	58993.7	37562.9	31597.9	45111.6	59718.8
	M909T6_1	28.27	908.537	5.93432	0.000618476	79.797	28.0468	2255.86	1377.35	79.2894	81.0561	99.4833	96.7455	89.5271	26.025	46.9428	79.927	119.177	4990.17	610.727	534.89	1576.32	2048.12	2437.56	2103.94	2575.01	3426.01
	M406T19_2	3.85922	406.295	18.8399	0.000618585	1603.21	543.258	6187.15	1364.13	1310.63	2129.95	623.024	1049.6	2070.01	2107.45	2092.7	1577.62	1467.91	4264.69	8258.4	8390.31	5576.83	5360.12	5267.98	5886.2	6274.93	6404.9
	M636T6_3	6.76665	636.498	6.008	0.000620684	6147.1	1703.61	41595.2	6752.49	2920.94	7221.6	7760.33	6682.51	5512.29	4299.36	8360.89	6358.65	6207.28	37475.6	27909.7	39772.7	44908.5	44415.5	37333.1	44830	50302.3	47409.9
	M811T6_2	6.56793	810.545	6.01397	0.000621005	1012.78	238.349	6651.88	1529.36	692.718	1120.1	1188.98	1455.01	1081.11	835.871	1055.34	746.904	939.001	3086.79	6772.61	7536.45	5738.96	7074.73	6415.38	7156.65	8123.7	7961.62
	M1044T25_1	93.2602	1043.65	25.2357	0.000621238	549.039	162.233	51203.5	15168.5	704.184	775.432	656.612	716.555	420.924	419.759	494.882	377.102	375.898	21788.2	63896.6	36742.1	39991	65606.7	63940.8	58060.5	51697.6	59107.7
	M1096T19	2.53588	1095.95	18.6932	0.000621546	7318.3	961.4	2885.91	638.405	7191.83	7681.62	8520.74	7389.65	7332.87	7027.52	7775.29	7899.38	5045.83	1818.3	2422.55	2286.8	2995.02	2632.72	3489.7	3158.84	3751.38	3417.86
	M536T31_2	2.12146	536.295	30.5538	0.000623305	2356.92	640.105	5000.11	1794.64	2857.71	3313.02	1674.1	1991.4	2867.04	2701.28	1966.78	2468.68	1372.24	3383.11	4783.52	7749.7	8035.39	4053.82	2832.53	4703.75	5231	4228.13
	M473T7_2	2.61663	473.259	6.55169	0.000623601	22194.1	5723.44	8481.93	997.453	9740.27	27093.8	26490.1	28520.6	22409.6	23358.7	24004.3	19389	18740.1	9434.3	9240.3	10164.6	8027.64	8069.94	7465.93	8800.53	8047.75	7086.39
	M483T32	11.3711	483.297	31.7779	0.000624123	1729.37	553.232	19664.8	8950.11	1478.52	866.409	2173.69	1804.2	1526.24	1461.33	2664.33	2264.94	1324.67	3000.04	34589	28354	13441.8	17927.4	16761.1	19267.4	20200.1	23442.3
	M1022T43_4	40.9923	1022.27	42.7035	0.000624944	1041.56	254.79	42695.8	10969.6	1047.13	1261.92	1391.62	662.451	946.521	971.306	1049.67	1329.65	713.75	50410.4	40050.8	51100	26552.2	43413.8	32452.3	43173.8	34580.1	62529.1
	M561T21_2	15.3768	561.328	20.6122	0.000626187	396.383	124.471	6095.12	3442.05	392.764	410.402	545.915	624.886	347.496	340.319	389.708	309.331	206.631	11529.2	1696.36	1587.22	3421.33	7536.48	9473.76	7341.11	4834.43	7436.18
	M423T9_1	4.28552	423.187	8.50728	0.000626455	7990.91	1608.23	1864.63	840.152	5985.63	6595.01	7927.06	10994.6	7578.07	8043.4	9866.59	8315.01	6612.81	609.218	3025.08	1356.54	3253.44	1389.62	2034.33	1335.42	1916.55	1861.46
	M738T18_3	9.18257	737.971	18.1386	0.000626527	441.415	179.897	4053.32	1180.61	851.572	490.739	375.107	549.441	436.025	326.386	397.613	283.34	262.507	977.045	4192.23	4809.82	4648.35	4240.62	4456.23	4018.65	4646.41	4490.54
	M885T6_2	23.568	884.679	5.81222	0.000627454	76.6566	48.4803	1806.64	640.29	37.9884	159.954	125.414	64.5637	36.0515	45.459	46.095	42.0948	132.289	2380.05	1132.1	1234.27	2365.19	1987.83	691.413	2202.99	1809.13	2456.81
	M951T32	4.82514	950.562	32.4733	0.000627658	98334.6	58630.6	474478	83233.5	62644.3	210498	183022	86951	48971.7	52765.8	101190	60585.3	78383.8	330074	506362	476745	433817	532794	406179	449678	512684	621972
	M838T6_2	44.1737	837.579	5.79608	0.000627869	115.048	64.5148	5082.11	1522.37	79.41	60.2042	56.4095	193.598	220.66	45.1232	84.5341	135.547	159.949	7275.33	3019.91	5655.81	6473.75	6251.28	4750.29	4808.75	4781.85	2721.98
	M533T25	4.4896	533.339	25.1773	0.000629715	978.88	237.728	4394.78	1294.81	911.991	1311.61	862.482	1189.07	717.385	1075.62	730.547	742.576	1268.64	1139.63	5545.78	4584.85	4837.46	4225.11	4328.88	4562.82	5247.41	5081.07
	M831T6_1	39.0889	830.559	5.81611	0.000629752	88.8318	48.844	3472.33	1285.47	129.46	36.885	91.7733	168.168	37.0978	33.5665	139.111	87.7833	75.6403	617.191	3311.74	4902.11	4081.43	4561.1	3746.78	3176.23	4225.33	2629.09
	M798T29_2	3.93461	797.593	29.0871	0.00063169	4394.62	1008.94	1116.91	293.525	3721.05	5459.99	5451.48	5705.73	4902.09	2962.68	4197.81	3697.96	3452.81	372.57	1103.91	1311.74	1323.8	1292.9	1204.9	1191.19	1195.97	1055.25
	M784T24_1	8.58975	783.582	23.928	0.000635264	50885.1	18124	5923.93	1191.6	21654.5	76864.5	76173.6	51578.6	38503	37063.9	58730.8	53336.8	44059.9	6573.8	8801.01	5433.1	5058.33	4919.12	5667.06	5160.33	5850.92	5851.71
	M757T6_2	118.673	756.577	6.04617	0.000637207	401.327	195.695	47626.5	13425.8	292.63	156.713	605.648	197.702	261.037	534.071	677.323	312.077	574.735	67299.5	26379.9	40201.9	37128.3	48704	37426.9	51362.4	62249.3	57886.1
	M406T18_2	1.77802	406.328	18.2191	0.000637365	1290.29	611.368	725.692	153.916	555.307	1631.63	1779.5	792.527	1082.38	1697.04	2394.02	756.017	924.218	493.379	718.731	1017.18	721.07	841.153	729.77	666.837	553.558	789.557
	M878T24	7.21834	877.553	23.8821	0.000637458	1477.02	430.104	10661.6	3119.87	1438.68	1895.7	1485.86	2143.19	1941.23	959.318	1282.66	1150.66	995.88	4743.42	12568.4	13346	11629.1	15478.1	10255.4	10518.1	8552.59	8863.53
	M578T30_3	3.03017	578.313	29.9757	0.000637706	3370	2219.27	10211.7	1037.21	8467.66	835.034	3323.08	4666.19	1995.87	2137.1	1998.43	3494.82	3411.79	10245	9959.34	9581.87	9077.24	10332.3	8785.99	10518.9	12071.8	11332.6
	M656T6_3	4.51891	655.609	6.00627	0.000638503	6371.93	2428.49	28794.2	12815	1517.35	7704	8946.2	4332.18	6476.53	6537.08	9548.26	5502.81	6783.01	61637.4	16193.9	22150.9	27143.3	26846.8	26355.8	25833.5	26938.6	26047.3
	M501T29	2.54102	501.286	29.3124	0.000639167	2122.63	202.055	5393.67	669.575	2124.33	2244.14	1993.72	1863.91	2098.61	2505.46	2240.72	2165.82	1867	5819.93	4679.89	4845.77	4484.67	5287.54	5228.13	6533.82	5678.69	5984.55
	M424T8_1	4.11317	424.161	8.22527	0.000640385	88131.4	19645.9	21426.6	8228.84	51302.8	102178	95357.4	116082	96589.1	92022.9	91288.4	84541.7	63820	821.614	30395.5	25351.3	23764	24958.7	20653.6	22735	22394.7	21765.1
	M736T21	3.78286	736.442	21.288	0.000640753	2140.95	755.31	8098.92	3444.98	3093.19	3163.05	1932.4	1700.73	1641.85	2031.54	2966.61	1717.8	1021.41	13176.3	2711.06	10216.5	2821.58	9235.67	9003.23	7789.37	7539.5	10397.1
	M543T6_1	5.92906	542.505	6.00242	0.000640843	6609.65	2252.68	1114.79	422.371	1966.33	7193.71	8240.69	6763.97	9969.43	6063.01	8086.35	5926.68	5276.71	1087.36	820.346	572.114	1543.84	1845.82	1204.24	574.553	1106.31	1278.52
	M742T10	4.26894	741.506	9.67502	0.000642122	1392.31	296.623	5943.71	1073.02	1611.91	1497.63	1312.52	2012.06	1389.77	1051.13	1089.59	1177.71	1388.51	5409.88	3857.18	5788.64	6161.02	7323.75	5839.1	5218.72	7097.01	6798.08
	M1178T20	23.4089	1178.25	20.0125	0.000642791	604.976	343.872	14161.8	3092.78	1341.58	870.3	823.789	433.89	346.549	433.345	488.7	451.858	254.774	7126.91	13392.2	14358.9	14903	16125.8	12315.9	14904	17187.3	17142.3
	M810T6_3	6.82245	809.693	5.79283	0.000645088	193.447	81.9765	1319.78	301.43	229.074	196.758	204.684	251.63	193.176	52.2832	214.299	80.1193	319.002	1306.61	1151.12	991.446	1526.09	1046.67	1232.58	1080.68	1788.1	1754.77
	M481T25_2	5.04495	481.336	25.4032	0.000645159	1142.18	250.212	5762.25	1858.41	1257.47	1323.92	1366.54	1378.13	1060.62	1365.9	960.856	760.09	806.109	2248.17	8687.12	4345.14	4922.18	6131.7	5636.49	5672.49	6771.67	7445.29
	M891T23	2.8967	890.561	23.038	0.000647034	1637.06	487.768	4742.08	1867.54	1402.47	2424.59	2377.18	1938.21	1537.76	1141.51	1284.42	1332.9	1294.52	960.808	6143.11	5962.35	4399.73	6042.98	5005.59	3900.46	3226.55	7037.17
	M936T6_3	13.8222	935.725	5.72982	0.000647627	134.124	94.1474	1853.9	1161.06	78.6536	181.234	260.934	190.611	59.5441	14.7846	95.9209	54.4522	270.985	4496.7	1343.32	705.148	2369.97	1194.42	1163.13	1118.91	1740.81	2552.68
	M689T6_1	7.90349	688.535	5.95862	0.000647677	5725.66	2016.49	45252.7	7727.92	2293.52	8853.17	7450.13	6786.7	4798	4489.39	7198.93	4235.77	5425.3	34225.8	34607	44289.9	57425.6	53684.6	44213.5	44327.9	49772.5	44727.3
	M942T6_1	352.518	941.548	5.84613	0.000648072	167.337	71.5821	58989.4	38184.8	158.833	255.599	186.524	267.432	115.338	58.2286	104.73	135.463	223.89	155090	17403.2	40551.8	49554.8	58117.5	45824.4	51795.5	60192.8	52375
	M832T6_1	2.56448	831.548	6.4676	0.000650515	1152.1	226.607	2954.54	607.595	1106.58	1445.28	1205.9	1573.43	1098.87	936.225	1040.37	876.282	1086	2007.64	2697.94	3863.84	3081.74	2680.22	2399.5	3500.25	3607.21	2752.54
	M595T23	2.64273	595.374	22.9045	0.000651515	1271.44	188.685	3360.07	1481.56	917.851	1180.49	1621.43	1378.26	1240.41	1382.23	1232.09	1218.26	1271.92	1027.98	5898.96	3950.39	1507.48	4284.49	3012.9	4244.12	3324.43	2989.87
	M1144T26	17.7468	1143.8	26.2311	0.00065185	445.273	106.455	7902.17	1787.82	451.814	638.245	565.288	484.133	445.613	404.122	372.558	306.93	338.751	7241.48	5691.8	7146.39	7971.09	9445.06	5605.12	7606.02	9397.16	11015.5
	M874T25_2	38.5219	873.561	25.39	0.000652694	11368	3107.51	295.106	218.24	5702.49	13495.2	13110.6	11811.5	8041.63	9389.87	15585.8	11678	13497	499.724	326.427	77.7121	187.813	716.919	400.062	75.0713	90.4797	281.742
	M550T44	10.2613	550.353	44.3949	0.000653438	1291.26	170.043	13250.1	2726.59	1546.92	1318.56	1506.01	1405.03	1227.54	1290.04	1129.75	1129.39	1068.11	10688	11316.4	10318.5	13420	18383.2	11351.7	12771.3	15159.2	15842.5
	M1062T30	3.7827	1061.62	30.4123	0.000653648	760.405	196.354	2876.39	887.716	943.282	885.436	891.458	1016.89	737.148	693.387	731.822	425.582	518.643	689.368	3412.74	3393.08	2335.43	3432.88	3205.45	3177.62	3272.32	2968.59
	M621T17	13.5671	621.379	16.8597	0.000654226	1177.13	277.455	15970.2	7342.33	1641.46	1195.3	811.161	1561.85	1278.57	1132.24	974.751	971.681	1027.11	3378.76	30810	16659.7	18810	19730.8	15462.9	11893.3	14078.3	12908.1
	M420T18_1	6.80526	420.277	17.8935	0.000657047	1467.69	428.277	9988.05	2460.6	1189.9	1787.31	2108.99	1885.83	1446.55	1343.45	1553.74	1207.35	686.108	4090.97	10040.7	10642.4	11300.4	12344.2	9481.58	9330.61	10419.3	12242.2
	M423T8_1	4.37954	423.157	8.22527	0.000657499	462445	104995	105592	40952.4	261336	534168	505360	608206	519687	477800	469061	449611	336774	2645.36	149703	127964	113805	120629	104708	108993	113106	108776
	M858T6_2	45.3653	857.7	5.8055	0.000657664	88.4339	58.9748	4011.83	989.024	50.7564	135.303	114.236	116.869	39.6615	30.8227	43.8988	57.2614	207.096	2099.99	2915.38	4640.91	5022.78	4279.89	3414.31	4465.13	4900.13	4367.9
	M758T13_2	5.65697	758.397	13.2049	0.000658297	3774.32	918.834	667.199	199.07	3307.52	5060.01	4283.92	4217.6	3377	1913.28	4631.32	3553.35	3624.88	418.628	386.473	719.518	588.068	741.181	810.249	667.014	631.951	1041.71
	M598T7_3	2.50136	598.472	6.59782	0.000658974	14935.7	5053.37	37359.6	18913.2	7649.89	17128	24059.5	14295.1	11144.4	9338.38	18755.5	15825.5	16224.9	82611.5	19591.5	19595.6	34170.7	41232.6	31424.8	32100.3	30887.6	44621.5
	M448T30	6.82285	448.287	30.1202	0.000659093	20765.6	4816.9	3043.54	656.881	15579.7	29049.2	28157.1	20930.7	16441.2	17329.6	20435.6	20362.5	18604.6	2480.44	3536.44	2706.35	2451.68	2609.15	2294.37	3781.63	3554.19	3977.58
	M413T17_2	2.94899	413.296	16.8262	0.000660052	5178.12	1142.39	1755.9	430.238	2830.64	6387.01	6432.09	6057.42	5308.45	5455.37	5151.18	4693.49	4287.41	1276.53	1311.17	1341.64	1481.49	2132.3	1798.52	1840.81	2167.29	2453.33
	M879T20	2.78281	878.727	19.9157	0.000660462	580.396	161.1	1615.13	270.992	599.096	842.293	647.083	783.591	385.21	421.44	620.239	454.945	469.672	1491.9	1602.88	1564.3	1081.41	1903.3	1509.7	1559.88	1988.7	1834.1
	M795T25	2.57183	794.548	25.0593	0.00066183	2670.06	733.978	6866.93	2124.95	1663.28	3394.25	3900.87	3120.29	2001.4	2029.12	2928.56	2682.17	2310.57	1992.55	9399.92	8262.7	6131.96	6932.45	6090.29	6874.11	7991.83	8126.5
	M1015T27_1	230.014	1014.7	27.1077	0.000662228	575.558	197	132387	41884.1	898.6	714.619	823.731	578.08	535.992	466.412	386.382	441.203	335.007	121812	112195	102922	156301	136826	85307.4	135584	111281	229251
	M537T8_2	2.50091	537.413	7.96923	0.000663035	2470.89	400.407	987.996	313.069	2134.23	2517.59	2391.91	3201.57	1921.74	2671.55	2900.35	2286.34	2212.76	237.423	949.229	956.891	887.202	1333.93	1126.49	1110.7	1095.71	1194.39
	M480T25_2	3.11601	480.323	25.291	0.000663101	895.38	234.427	2790.01	1307.06	763.821	1359.98	1042.8	1110.52	891.441	788.885	656.384	793.302	651.292	1146.11	5759.81	1796.99	2465.79	3022.54	1890.29	2839.54	3129.67	3059.36
	M1017T27_1	107.595	1016.7	27.0782	0.000663184	512.333	229.984	55124.3	16750	671.57	882.097	742.455	610.59	498.817	414.612	291.753	280.783	218.316	48851.3	43495.6	42262.5	71168.1	64768.6	31898.6	69353.4	43276.8	81043.6
	M422T8_1	4.29933	422.163	8.22527	0.000664023	274660	63534.6	63884.5	24787.4	154502	318661	303037	365743	307525	279047	277499	266378	199549	1402.81	89398.3	76929.7	69339	75587.6	63798.4	67265.2	67360.4	63878.8
	M638T6_1	4.74761	637.504	6.00213	0.000664319	13911.1	4763.4	66044.3	10460.9	7883.71	16094.8	14644.9	19013.7	14341	4173.72	17138	16153.1	15756.9	66183.6	46046.7	63260.1	68715.2	64790.7	56578.2	70627.8	81051.3	77145.4
	M649T23	5.47054	649.343	22.6896	0.000664376	822.184	149.96	4497.79	1833.86	735.891	928.077	949.662	1063.64	902.662	791.765	767.615	594.308	666.03	662.719	6698.11	5363.23	2736.5	5357.43	3944.48	4519.1	5725.52	5473.02
	M956T28_3	8.8512	955.711	27.898	0.000665802	382.423	99.164	3384.91	1283.04	580.147	384.486	420.275	345.624	481.573	340.784	266.678	282.374	339.868	566.332	3581.98	4961.78	4433.54	4158.62	3417.84	2661.56	2854.69	3827.81
	M408T7_1	5.15672	408.171	6.55022	0.000669455	5719.96	1294.8	29496.2	11143.5	3418.63	5624.7	5915.33	8144.92	6385.99	6266.74	5908.14	5120.18	4695.04	5445.52	37671.5	44622.6	34633.6	30885.5	35858.2	26066	25793.7	24489.4
	M826T22	26.0618	825.543	21.8927	0.000669835	327.681	118.711	8539.97	2465.2	198.783	111.509	429.056	463.087	402.403	441.765	304.638	299.601	298.286	3216.26	8791.93	8684.59	11448.6	8731.41	6620.04	9942.71	8428.91	10995.3
	M594T22_3	18.3581	594.232	22.1647	0.000674317	541.186	125.934	9935.13	2090.54	773.396	519.054	525.844	707.358	513.986	480.387	550.964	391.88	407.802	11348.6	10191.7	11033.8	4956.39	10055.8	8895.16	11957.8	11231.6	9745.26
	M344T20_3	66.6049	344.235	20.0425	0.000675654	5471.67	2714.18	364440	114440	3264.46	6055.93	12277.8	5689.47	5179.2	4540.02	4652.27	4003.96	3581.91	366012	235088	615364	395261	439385	361034	257341	302451	308023
	M617T29	2.2361	617.499	29.0015	0.000675913	4817.84	667.343	2154.58	429.486	3749.79	5429.6	5911.6	5356.19	4604.06	4716.44	4660.73	4807.78	4124.38	1409.44	1428	2208.2	2365.29	2276.52	2549.38	2419.25	2284.66	2450.46
	M493T17	59.3036	493.407	17.3843	0.00067609	739.934	120.142	43880.8	11903.3	549.273	756.756	777.607	679.557	585.607	779.523	865.2	920.685	745.198	74569	45121.9	39081.5	37321.1	43065.9	36780.6	36041.8	41555.5	41389.7
	M794T25	3.30682	793.546	25.0151	0.000676099	4529.5	1624.55	14978.2	5254.03	2416.04	6079.89	7107.02	4829.3	3545.08	3233.56	6107.96	2992.09	4454.53	2481.42	20879.9	17008.4	13545.8	17155.1	12936.5	15878.9	16554.3	18363.9
	M987T6_1	30.3962	986.537	5.90663	0.000677102	178.928	66.1598	5438.74	3271.01	222.076	309.047	175.607	201.112	129.917	102.55	149.6	105.793	214.655	13681.3	1917.07	4015.88	4081.68	5715.39	4655.56	4896.88	4937.12	5047.83
	M1145T26	9.20688	1144.8	26.2208	0.00067849	272.009	92.9669	2504.35	711.541	338.116	381.59	245.548	357.046	104.078	212.098	258.183	195.635	355.787	2623.12	2712.89	3525.04	2912.39	2658.51	1582.96	1622.85	3202.02	1699.4
	M480T25_1	2.90334	480.323	24.6953	0.000679574	1789.46	241.049	5195.4	1852.85	1737.15	2070.65	1926.56	2085.01	1839.39	1896.25	1679.53	1431.63	1438.95	2474.64	5352.08	6388.18	5133.67	6267.62	3629.1	2851.16	7772.76	6889.4
	M682T6_4	7.60974	682.33	6.4449	0.000681569	228.473	145.199	1738.62	701.8	138.17	504.217	129.462	132.915	200.006	83.6876	410.212	155.528	302.059	605.471	1179.42	2671.42	1169.62	2143.68	1845.08	1460.14	1901.3	2671.44
	M738T6_2	3.69353	737.543	5.8819	0.00068262	2233.9	1028.18	8250.96	1811.6	2195.74	1079.14	1003.53	2510.35	1724.29	1589.23	2583.57	3274.24	4144.96	12108.7	5607.91	8045.39	7748.54	7578.63	7791.42	7864.04	9933.35	7580.66
	M273T6	12.3163	273.189	5.9936	0.000684912	2217.58	467.466	27312.4	4882.07	2514.92	2783.41	2549.27	2239.51	2270.47	2079.57	2505.51	1749.32	1266.21	28046.4	18131.5	24425.5	26077.1	28244.2	23761.4	31581.7	34300.2	31243.7
	M635T6_1	3.31352	634.544	6.31504	0.000686406	3487.12	667.284	11554.7	2417.23	2499.63	3699.28	4428.97	3027.91	3818.48	2608.64	4131.23	3331.53	3838.42	14379.6	8686.07	9361.06	10948.7	12539.2	8439.61	11149.3	14083.8	14404.6
	M790T25_2	11.367	789.555	24.5648	0.000688762	2777.63	888.648	31573.4	6404.45	1530.16	2475.64	2758.69	3764.22	2159.64	1725.15	4113.28	3198.62	3273.26	19581.1	35879.3	27042.8	27888.2	33153.5	28263.8	37209.2	34878.5	40264.7
	M366T7_1	4.12986	366.252	7.20807	0.000688979	21315.7	7090.05	88030.9	47937.2	8056.17	24237.6	22294.5	18654.2	16602.9	19409.8	34267	24178	24141.3	9249.89	115941	113029	125226	1857.1	126013	93611.2	103044	104306
	M969T6	94.3757	968.523	5.86957	0.000689111	234.298	238.149	22112.1	14639.3	831.108	348.483	179.719	206.15	125.2	107.024	131.361	77.9491	101.69	58965.1	7167.29	13101.2	20354.3	24146.2	19691.5	18809.9	18537.1	18235.9
	M402T21_2	8.33952	402.271	20.9935	0.000689703	1953.1	980.245	16287.9	4035.21	3769.74	652.324	1677.93	2609.54	1391.01	1523.28	2276.2	956.584	2721.27	9834.14	12236.7	17732.3	11860.8	20611.6	20768	17609.6	19443.9	16494.2
	M626T29	2.44869	626.481	28.8823	0.000692221	4635.34	799.075	1892.99	290.521	3791.61	5280.24	5899.48	4617.5	4030.72	3754.46	4837.96	5518.48	3987.63	1590.91	1560.59	1767.64	2100.63	2160.27	1609.95	2001.45	2392.71	1852.78
	M344T19_2	14.3801	344.236	19.1224	0.000695905	24602.8	8630.1	353791	104716	18976.2	38560.5	35017.7	24993.9	31507	22202	20356.4	14129.4	15682.3	283582	111006	467871	414832	426569	369807	348601	386227	375625
	M673T28	2.87622	672.554	28.2927	0.000696346	35741.9	6633.72	12426.7	2460.32	26120.7	44500	44867.4	35769.1	30375.2	28946.6	38689.7	38979.7	33428.9	6971.07	10866	11402.2	13481.1	13939.8	13392.2	12586.3	13775.3	15426.4
	M918T6_3	9.44937	917.664	5.79008	0.000696793	198.306	134.338	1873.86	564.853	150.633	291.378	336.481	289.099	95.208	85.169	71.2287	53.6842	411.87	1964.16	740.545	1980.91	1581.09	2470.96	1632.81	1936.66	2734.99	1822.65
	M1015T24_2	70.7913	1015.49	23.5365	0.000697247	317.279	150.762	22460.6	5207.46	607.715	199.902	458.935	436.949	236.299	314.948	188.123	179.403	233.242	16133.8	27914.9	28397.4	22829.6	29000	24363.4	17572.6	18714.2	17219.6
	M780T17_1	32.2114	779.532	16.9996	0.000697693	9578.1	1822.86	308524	129619	9231.36	12252.2	11990.9	11315.2	8893.38	8127.09	7455.34	9150.86	7786.6	60339.1	484164	209116	208222	406913	327200	309926	376378	394459
	M446T32	6.88444	446.309	31.7895	0.000697916	8987.19	2348.55	1305.43	231.05	6197.02	12596.9	12972.1	9329.81	7487.75	7118.56	8981.67	8083.6	8117.24	843.056	1468.48	1203.79	1142.88	1621.54	1319.72	1425.54	1241.55	1482.36
	M1100T6	37.5097	1099.55	5.84113	0.000699602	37.3696	28.1028	1401.72	676.402	81.6714	15.1685	0	59.3317	57.0279	52.396	10.1103	14.0501	46.5703	2945.37	503.559	1614.17	1181.85	1542.73	960.507	1041.21	1540.25	1285.84
	M807T23	5.81091	806.613	23.4803	0.000700664	14849	3796.14	2555.37	920.409	9423.54	18572	20710.6	15135.8	11317.2	10579	17380.2	15478.5	15044.3	2236.54	2106.81	2262.1	3560.64	3822.35	2355.49	1027.99	3609.05	2017.35
	M846T29_2	3.35789	845.576	29.0119	0.000701378	9873.88	1812.88	33155.4	5970.85	7500.31	11674	11971.1	10403.4	9040.94	7593.31	11140	11386.5	8155.37	37221	22817.1	26523.3	40600.5	38581.3	32582	28710.6	35900.5	35462.6
	M582T31_1	11.5688	582.309	30.5338	0.000701644	1422.54	330.591	16457	3224.51	1756.12	1409.68	1654.09	1637.26	1323.43	1163.79	1869.66	1094.08	894.732	13358.4	14108	12561.8	14341.5	21672.4	19685	17002.7	15762.4	19621
	M941T27	19.9544	940.524	26.9824	0.000702339	883.143	219.195	17622.6	3788.48	575.506	1017.65	1293.52	1045.32	847.692	726.938	664.09	848.625	928.949	18935.5	11055	13542.6	16089.9	18865	18163.5	16892.9	22056.9	23001.9
	M266T19	3.17261	266.223	19.1523	0.000704269	14115.4	3851.49	4449.14	422.678	7424.97	19645.9	18142.8	10122.6	12109.2	14019.2	16682.7	14047.6	14843.8	3411.45	4800.57	4584.85	4715.99	4747.64	4637.9	4360.12	4384.53	4399.22
	M593T22_3	52.9875	593.228	22.1405	0.000706101	589.023	140.527	31210.9	6871.81	738.519	733.701	411.957	645.706	537.587	735.279	529.163	608.603	360.695	20423	33057	24288.5	30162.7	34796.5	26801.4	41006.3	40140.7	30221.8
	M756T6_1	28.6604	755.543	5.99893	0.000707891	3268.11	815.861	93665.2	37548	2721.55	4785.89	4403.2	3531.22	2557.8	2602.17	3177.93	2792.79	2840.45	151246	14708	86796.6	82422.6	94748.5	74534.6	106975	119851	111704
	M572T6_2	101.149	572.42	6.10128	0.000707926	58.2049	64.6994	5887.35	3350.57	0	0	0	49.9155	43.4987	42.3398	152.211	59.5682	176.311	1127.88	8626.3	4208.54	7536.56	8702.09	3083.23	9911.97	8070.02	1719.59
	M889T25_2	3.96306	888.577	25.2837	0.000707987	48993.5	11291.8	12362.5	3076.86	28460	56186.9	54325.3	55566	38796.8	40391.2	65669	53288.6	48257.3	7496.15	9105.32	9332.15	16311.7	14748.1	13463.7	13425.4	12091.9	15288.2
	M986T6_3	6.47271	985.739	6.48513	0.000708006	492.953	173.867	3190.74	1683.25	527.99	747.134	631.857	663.522	299.358	324.812	379.8	287.18	574.922	7028.83	844.232	2954.49	2638.87	3474.14	1885.66	3145.26	3702.33	3042.86
	M823T10_2	65.8382	823.473	9.8303	0.0007094	324.977	68.9044	21395.9	10803.2	349.177	216.736	372.481	418.717	358.016	389.375	247.685	301.005	271.598	3371.84	20183.6	42342.8	25173.1	28930.5	20761.7	12782.4	16697.2	22319.8
	M372T18	17.674	372.258	18.0161	0.000709878	330.459	58.4324	5840.53	2366.29	389.788	379.23	339.133	382.399	264.093	394.744	298.139	267.839	258.763	707.072	6067.35	8880.11	6162.4	5748.12	3972.73	6745.67	6318.85	7962.5
	M478T18_4	22.5369	478.358	18.3387	0.000710043	23023.9	13080.4	1021.61	245.652	702.977	46492	35798.9	26233.2	19066.4	18184.8	26732.7	20237.5	13766.5	766.435	749.996	1137.99	999.385	1247.96	1395	687.016	1024.08	1186.6
	M954T25_3	20.4672	953.698	24.8049	0.00071271	302.008	134.102	6181.25	2409.73	457.684	63.5256	262.13	433.456	183.563	331.032	289.149	238.133	459.398	517.798	6739.78	7731.34	5583.75	6719.79	9049.43	7044.73	5112.64	7131.97
	M696T6_5	9.76889	696.493	6.084	0.000712841	1571.14	652.48	15348.2	3380.74	687.216	1807.25	2384.61	2008.79	1699.26	943.051	2462.95	989.704	1157.39	8274.62	15291.8	14375.1	15704.3	18112.5	13331.3	18789.6	19412	14842.9
	M452T17_2	6.13195	452.32	17.0544	0.000713507	25209	8155.98	4111.09	1401.19	14478.2	40081.1	33868.9	29031.8	21293.2	22413.4	27694.4	19158.2	18862.1	950.58	4232.99	6292.68	4197.21	4401.09	4613.67	4178.35	3522.99	4610.29
	M1048T25	9.65909	1047.64	25.2415	0.000713761	1129.53	469.49	10910.2	3685.93	1399.88	1854.42	1319.16	1627.97	1237.55	901.499	645.196	584.335	595.736	5352.02	14208.2	7144.84	6975.12	13184.6	15515.4	14198.8	10667.5	10945.4
	M732T6_1	6.44114	731.518	6.1001	0.000714134	10831	6117.57	69763.9	11353.1	1460.53	1115.14	17016.1	18460.4	12893	10702.7	14856	10601	10374.1	48384.5	59806.8	72781.2	68052	75417.6	61938.9	76496.9	82419.9	82577.3
	M809T9_1	2.57071	808.555	9.25133	0.00071527	19613.1	6494.95	50419.6	12596.7	13125.9	23544.4	25081.7	19614.3	21401.2	9192.82	16114.5	17758.8	30684.3	19747.7	52114.4	61836.7	56199.3	59784.5	45154.8	48897.2	56006.7	54035.1
	M474T7_1	2.40725	474.263	6.55248	0.000715421	6885.82	1808.26	2860.46	532.417	2813.79	7707.32	8582.74	8700.84	6781.73	7627.5	7681.63	6259.59	5817.22	2274.25	3233.85	3615.97	2875.21	3407.55	2370.3	3259.37	2381.69	2325.9
	M602T21	141.988	602.159	21.3355	0.000716533	309.661	78.6096	43967.9	29974.2	345.215	281.882	394.037	376.812	296.669	408.281	251.787	266.289	165.973	22563.1	270.55	82098.2	233.592	72312.9	66684.7	52092.4	48847.7	50608.4
	M452T7_1	3.69393	452.2	6.58776	0.000717219	2397.42	578.204	649.017	263.987	1162.5	1996.31	3025.17	2792.81	1989.74	2610.9	2730.89	2594.86	2673.61	677.448	866.409	644.894	547.339	1077.73	397.017	566.165	202.243	861.912
	M969T24	1367.28	968.53	23.6335	0.000717402	1021.78	689.312	1.39707e+06	285994	2665.96	1252.46	1131.03	1107.06	892.672	737.703	373.842	516.603	518.717	998841	1.51259e+06	1.42343e+06	1.7156e+06	1.84126e+06	1.50266e+06	1.06102e+06	1.36109e+06	1.15711e+06
	M590T47	3.21035	590.307	47.0723	0.000717693	1603.53	466.221	5147.91	868.825	1141.17	1805.36	1622.57	1440.18	931.428	1146.2	2171.88	2145.41	2027.59	4572.42	5846.22	3806.01	4373.9	5754.4	5092.35	4649.03	5720.47	6516.35
	M557T23_1	3.35008	557.189	23.1963	0.000717903	414.211	85.1513	1387.64	399.781	511.237	336.47	337.636	520.578	525.629	437.719	356.85	374.279	327.499	519.023	1707.62	1619.84	973.029	1546.06	1392.62	1536.97	1422.18	1771.42
	M887T6_3	24.2018	886.713	5.7781	0.000718333	71.4477	55.8589	1729.16	629.69	65.9864	165.668	69.9815	68.548	16.5455	16.9639	54.2457	25.9307	159.16	1634.07	883.781	2077.94	897.462	2644.9	1186.35	2214.29	2242.71	1780.97
	M767T28	11.0752	767.437	27.9973	0.000719413	314.878	100.204	3487.33	1563.59	508.749	350.773	346.945	184.015	389.75	233.41	313.039	295.707	211.511	179.542	4412.61	5727.38	3278.83	3162.48	2353.75	4260.7	3710.17	4300.55
	M661T24_2	3.71114	661.454	24.2258	0.000720105	4349.21	1350.34	16140.5	8227.96	3831.92	6635	6079.46	5173.34	4100.12	4011.86	3719.18	2906	2686	2724.61	11749.6	33098.3	16653.2	15481.3	22097.7	11982.8	15043.2	16434.1
	M820T25_2	11.0457	819.568	24.7632	0.000721966	5067.13	4776.41	55970.1	10495.1	2225.02	5969.06	5040.37	3628.77	2164.12	2418.74	17339.2	3482.5	3336.36	46632.4	63543.2	45119.2	44705.6	56534.1	48267.7	64356.4	60009.1	74563.4
	M947T33	8.62265	946.531	32.5102	0.000722028	3820.8	1351.44	32945.4	8076.76	3470.03	5856.18	6314.88	3034.38	3387.6	2774.7	3966.09	2585.3	2998.03	20764.1	27892.6	35604	34479.8	39612.7	22635.6	39984.8	30995.3	44539.9
	M691T25	9.4756	691.485	24.7472	0.000722328	1437.67	398.404	13622.8	3982.86	1523.09	2226.84	1737.84	1556.77	1389.1	1147.61	1427.23	1000.94	929.638	6773.41	17946.7	17056.8	16080	18288.2	12668.9	10373.6	12914.3	10503.4
	M941T21_2	4.17704	940.769	20.7808	0.000722437	325.648	161.753	1360.25	647.366	457.7	663.426	351.765	254.775	196.918	380.828	291.417	188.794	145.209	2312.08	472.835	913.388	460.504	1894	1761.74	1488.19	1755.67	1183.8
	M406T20	16.5457	406.248	20.4789	0.000722943	1725.59	1025.92	28551.1	10994	1085.07	1999.59	1791.83	299.565	1418.08	1265.63	3794.01	2719.9	1156.68	17599.7	45918.7	38150.5	36693.3	19584.8	16528.6	20846.6	24023.8	37613.9
	M1061T27	12.2327	1060.65	26.5455	0.000724279	1042.89	317.504	12757.4	4324.5	809.462	1453.68	1541.03	1319.94	711.581	1074.24	865.713	845.101	765.267	2714.36	13669.4	14430.8	11344.3	17562.3	13407.6	15536.3	10658.8	15492.8
	M875T25_2	10.2044	874.566	25.3733	0.000724349	6641.79	1968.07	650.873	201.655	4173.49	9961.63	7043.07	6735.29	4645.07	4794.8	8711.06	7838.43	5873.27	669.985	749.721	771.051	656.523	792.47	655.241	477.452	205.689	879.728
	M686T6_5	2.71649	686.496	6.17884	0.000724499	6784.09	1793.96	18428.9	3342.78	7619.41	7633.67	9939.74	8376.51	6814.18	6037.44	5377.28	4561.8	4696.77	13265.4	15546.1	22293.4	22526.3	18615.4	15784	16275.1	20780.8	20773.5
	M421T8_1	4.65745	421.159	8.22527	0.000729502	1.45716e+06	351665	312866	121944	790653	1.70374e+06	1.61416e+06	1.95453e+06	1.63675e+06	1.49807e+06	1.47559e+06	1.40208e+06	1.03885e+06	6511.02	446573	377380	339159	354226	312080	320897	334516	324449
	M678T30_2	4.80073	677.557	29.8073	0.00072953	23500.7	4630.48	4895.23	1258.43	19412.8	30263.3	28360.4	22218.1	17850.6	18999.8	26390.3	27380.8	20630.3	2611.41	6379.56	4784.37	4959.52	3559.59	4383.35	5112.93	6327.22	5939.12
	M973T25	3.12025	972.549	25.0093	0.000730225	6983.53	1997.4	21790.4	10994	7760.7	10584	9217.77	7373.44	5457.32	5895.94	6991.76	4908.82	4662.07	7662.14	13264.6	47351.5	23863.5	24956.5	20341.1	16997.4	20646.6	21030.2
	M710T10	13.6576	710.477	9.99947	0.000731408	3937.18	926.052	53772.6	20081.5	3018.94	4519.69	5816.5	4085.21	3585.91	2657.74	3747.71	3601.57	4401.32	3579.31	62733.4	69408.8	49960.5	56516.4	51058.9	57488.3	68781	64426.5
	M435T32	2.0966	435.31	32.0862	0.00073384	3879.79	1067.92	1850.52	194.379	2131.58	5871.32	4781.58	4326.02	3592.76	3363.78	4040.73	3042.05	3768.29	1519.33	1847.97	1743.68	1883.87	2171.66	2034.04	1765.57	1710.21	1978.31
	M728T30	6.47089	727.536	29.7747	0.000735778	18832.7	3444.33	2910.37	1270.82	12799.3	18791.3	18668	19958.1	16233	17221.5	23588.6	23837.4	18397.1	962.822	2779.23	2407.75	3646.01	3264.56	5560.14	1870.09	2651.21	3051.54
	M1075T31	3.08469	1075.47	31.0001	0.000735801	302.183	114.948	932.142	159.181	186.825	492.506	482.708	224.951	265.364	212.08	300.669	336.02	218.53	682.026	820.419	992.006	812.269	1078.31	1054.67	820.502	1178.15	950.934
	M741T6_1	3.54584	740.548	5.87333	0.000736787	578.044	269.823	2049.65	481.434	749.355	339.707	234.188	571.028	404.527	351.758	721.89	758.527	1071.42	2647.84	1283.89	1748.63	2432.18	2318.63	1551.37	1751.23	2162.85	2550.22
	M1075T35_2	29.1096	1074.9	34.8128	0.000738572	817.068	269.04	23784.5	11735.7	1262.65	945.892	697.606	863.807	975.773	927.922	814.762	517.308	347.89	1805.68	36356.6	37344.3	31139.9	23332.6	27079.7	28013.7	11243.4	17744.6
	M675T6_6	6.75877	675.497	6.3094	0.000738986	869.367	395.752	5875.86	1017.65	1310.34	1615.77	869.973	724.188	652.032	266.939	613.739	931.925	839.405	4448.56	4394.26	6140.03	6127.74	6512.07	5145.54	6726.71	7371.69	6016.11
	M656T6_4	2.02906	656.498	5.98672	0.000739294	19887.8	4794.98	40353.4	3648.41	9979.85	20952.7	19999.7	28177.6	18766.7	18532.4	23415.6	19878.2	19287	41752	34227	42565.5	39161.1	38704.5	36308.6	40810.8	45660.3	43990.9
	M623T6_3	5.054	623.45	6.03887	0.00074025	19637	4870.35	99245.2	29961.8	9301.23	23914.7	20364.9	22159.3	18890.9	15673.4	25655.9	21822.8	18949.7	23910.6	107272	121779	106679	105246	87579.2	107354	120702	112685
	M737T7_1	5.14197	736.567	6.50854	0.000743139	3749.5	2187.84	19279.8	2270.5	7880.33	6189.46	5079.43	3794.9	2483.25	2263.44	2694.08	1769.92	1590.65	23782.6	18299.1	21570.6	18099.9	19100.3	16486.3	17999.4	20471.6	17708.5
	M559T20_1	57.8637	559.306	20.2807	0.000744004	530.241	187.393	30681.7	21431.5	334.484	365.897	846.64	648.996	773.068	504.561	343.31	452.305	502.91	79397.5	10892.8	12406	25257.6	25462.3	50094.2	20912.7	26116.2	25596.2
	M409T9	5.50544	409.122	9.00452	0.000744065	1712.49	567.963	311.054	88.487	862.877	2105.15	1508.38	2054.23	2290.71	1600.99	2500.11	1511.39	978.582	482.177	294.447	417.353	278.392	265.667	180.946	294.188	273.143	313.176
	M576T9	3.8875	576.435	9.3865	0.000745612	9629.68	1918.53	2477.09	1075.7	7335.56	12503.2	12290.6	10238.4	8072.77	7828.06	10719	8409.6	9269.85	358.737	1205.98	2848.2	2418.64	3685.76	2918.99	2638.43	2594.39	3624.63
	M273T19_2	1982.43	273.189	19.3819	0.000746819	4122.23	951.367	8.17202e+06	1.57608e+06	4076.21	5301.06	5021.18	4655.77	4240.23	4888.68	3322.36	2752.14	2842.4	4.5796e+06	7.22524e+06	7.49558e+06	9.23478e+06	9.76782e+06	8.80546e+06	8.40582e+06	9.1797e+06	8.85414e+06
	M335T19_3	2.58467	335.267	19.0908	0.000746934	124844	32590.5	48301.6	18499.2	109125	122012	185168	125549	102347	132131	159206	115976	72080.9	25958.1	46830.4	92982.2	44728.7	40995	36223	46265.3	47601.6	53130.4
	M985T7	4.88239	984.743	6.50273	0.000747576	485.004	298.534	2367.98	817.363	408.543	935.836	946.171	470.158	272.833	133.714	244.137	297.357	656.29	3762.45	1112.39	3089.6	2598.07	2719.54	1427.19	1960.55	2509.22	2132.83
	M676T30_2	5.29845	675.551	29.815	0.000747989	250877	50280	47349.1	10805.6	204953	318944	306223	234742	187684	203363	278370	299972	223641	30626.9	55318.3	43640.3	45280.2	40606.4	38145.3	50910.9	66630.2	54983.5
	M696T25	5.17352	696.156	25.3027	0.000748068	470.205	88.3561	2432.61	616.045	481.585	529.132	604.143	574.006	363.703	469.117	344.212	441.579	424.368	1205.17	2667.95	2184.17	2503.37	3449.11	2068.42	2647.52	2310.53	2857.3
	M546T7	2.26074	546.407	7.27464	0.0007517	3561.29	770.986	1575.28	497.739	2301.31	3948.95	3959.14	3287.59	3743.3	3197.47	4731	4223.04	2659.79	423.955	1994.43	1543.71	1785.57	1638.54	2073.29	1402.79	1392.87	1922.35
	M616T17_1	30.1857	616.368	16.956	0.000752341	773.299	182.849	23342.6	8238.95	867.157	918.412	781.904	717.212	1157.47	627.03	600.76	608.502	681.246	4614.26	31030.5	28132.6	29194.1	29948.3	25435.1	19237.3	22328.2	20163.2
	M407T21_2	5.9562	407.243	20.7633	0.000753371	11496.6	7666.54	68475.9	34321.8	13418.4	7064.01	16029.5	29145.5	10498.3	5965.79	5103.05	4991.94	11252.8	29589.9	71473	134509	55802.2	109568	38717.5	43793.5	76163.8	56667.2
	M1049T23	10.0494	1049.5	23.4165	0.000754772	189.199	87.1355	1901.35	341.065	259.915	277.11	308.014	228.578	215.392	119.083	79.1737	133.965	81.564	1637.4	1638.87	1863.5	2486.7	2313.48	1965.48	1383.83	1856.73	1966.16
	M895T21	23.9955	895.468	20.7312	0.000755089	343.455	99.5866	8241.38	6126.04	526.744	332.893	423.03	444.106	277.368	301.594	306.567	243.437	235.352	20091.6	338.254	4218.7	148.352	10103.2	10087.8	10442.3	8537.52	10204.7
	M1058T32	8.9536	1057.9	31.5165	0.000755124	677.991	521.918	6070.46	1966.87	2030.3	741.601	592.03	509.9	454.411	586.871	422.731	459.954	304.128	10656.5	6479.16	4109.11	5761.79	5550.38	4439.99	5195.2	5204.21	7237.83
	M478T28	3.78503	478.335	28.1382	0.000755282	2013.71	711.817	7621.95	1822.51	1619.84	3383.45	3036.59	1842.16	1392.6	1837.64	2006.11	1561.23	1443.76	3610.4	9219	8556.55	7327.16	9041.34	9530.15	6762.8	6866.38	7683.77
	M349T6_2	2.81426	349.279	6.05423	0.000755505	2103.73	499.499	747.526	135.303	1110.19	2565.54	2537.31	1934.53	2086.15	1683.15	2678.16	2347.07	1991.48	569.782	644.781	595.002	856.268	872.155	740.04	747.408	977.942	724.355
	M158T26	2.72729	158.12	26.4227	0.000756334	1501.86	422.309	550.677	93.1858	947.877	1214.58	1786.15	1955.68	1413.63	1498.84	929.836	2131.91	1638.2	428.34	663.085	607.643	533.687	400.258	485.98	618.509	604.421	614.173
	M187T19_2	3.65515	187.151	19.3822	0.000758459	1975.66	553.471	7221.34	1096.38	1519.5	2114.23	2597.48	2339.67	2500.47	2559.07	1534.84	1340.16	1275.5	5882.83	5790.26	7224.57	7903.4	8494.47	6169.62	6873.75	8224.91	8428.23
	M797T8	8.37164	796.557	8.17628	0.00075877	1150.38	292.505	9630.56	2293.06	1144.47	1289.88	1632.33	1265.64	1042.82	760.44	851.602	896.428	1469.81	12276.9	6009.03	8657.16	6756.52	9854.38	8834.03	12629.8	10521.9	11135.3
	M1160T21	8.97642	1160.39	20.8003	0.000761111	97.4077	42.1722	874.372	518.895	176.345	103.17	120.64	104.548	81.8777	31.7026	121.553	85.0085	51.8246	905.178	93.273	1293.24	79.7888	1546.26	847.83	672.788	1142.57	1288.42
	M427T20_3	2.33199	427.309	19.6549	0.000763431	3597.18	1029.17	8388.6	1029.48	2450.32	4340.9	5083.92	4341.69	3800.81	3801.36	3917.72	2758.75	1879.15	7127.22	8643.91	8633.52	6908.85	9526.81	7355.93	8584.64	8976.17	9740.3
	M1055T6	35.1096	1054.54	5.83753	0.000764126	63.1034	52.7168	2215.54	954.179	191.02	76.2091	8.63717	52.2383	39.6648	24.2157	42.1966	73.4371	60.3114	4179.35	920.839	2809.64	1836.81	1705.8	1959.19	2105.09	2888.58	1534.55
	M536T8	3.66581	536.411	7.98423	0.000764453	4005.65	945.026	1092.71	343.637	2567.62	4905.81	4939.7	4467.99	3191.91	2773.32	4900.89	4430.35	3873.24	211.02	1055.91	1082.41	1206.94	1367.98	1213.98	1225.66	1280.12	1190.34
	M548T7_3	5.65012	548.422	7.29752	0.000764844	68048.8	15920.1	12043.8	4738.21	49924.4	87839.3	90704.3	65690.1	54980.1	50117.6	81216.4	73545.3	58421.8	472.691	12354.8	12012.6	11287.4	17556.9	15125.2	12910	12609.7	14064.8
	M619T17_1	53.7936	619.378	16.8597	0.000765774	1309.91	321.139	70465.1	28753.5	1506.66	1321.5	1653.86	1758.17	846.659	1494.38	1220.66	921.71	1065.64	9346.74	112706	70728	87896.9	92309.3	75927.8	56183.3	66706	62382.1
	M1200T20	23.0297	1200.25	19.5134	0.000765835	1377.07	2013.46	31713.5	8679.6	6454.06	2395.71	949.882	644.694	440.825	499.998	384.701	310.782	312.977	10413.8	31056.9	36563.8	34580.1	34815.1	27367.3	35721.4	39241.9	35661.2
	M628T29	3.04131	628.497	28.9045	0.000768583	195326	35682.5	64224.2	13882.2	155624	248331	248157	201202	166051	166590	204712	205196	162067	36917.9	47823.5	60626.8	73374.1	79555.9	75028.3	64910.5	67248.4	72532.7
	M742T24_2	18.8167	741.568	23.912	0.000768589	15532.3	4077.78	825.452	295.036	9357.64	20313.5	19088.6	15468	11159.3	10844.8	19032.2	17425.6	17100.7	785.746	689.985	770.337	845.765	834.683	249.228	781.429	1204.94	1266.96
	M761T24_3	11.4829	760.568	24.4648	0.000768985	4772.08	1303.03	415.583	340.8	3067.58	4881.37	6996.89	4741.69	3328.18	3564.25	5538.85	4799.72	6030.19	941.983	198.509	362.218	21.0368	440.894	378.502	54.4774	368.641	973.981
	M221T20	5.11303	221.157	19.9317	0.000770443	2647.54	1598.78	13537	2339.38	1046.32	2619.67	1988.98	2385.73	450.661	2140.45	5764.19	4104.5	3327.37	12554.7	11767.1	13112.8	14345.6	16088.7	8711.88	13992.9	15844.6	15414.3
	M374T6	4.26941	374.05	5.78022	0.000771346	1154.47	442.977	270.404	41.4831	270.907	1538.88	1553.33	1456.02	1253.91	1293.28	1200.09	1260.04	563.738	289.66	282.983	280.368	259.577	308.902	219.228	197.12	329.818	265.979
	M327T18_2	8855.47	327.405	18.2697	0.000772272	473.944	79.9858	4.197e+06	974969	640.786	438.328	383.52	540.536	512.611	441.32	395.531	447.925	464.941	2.32745e+06	3.69958e+06	4.24494e+06	5.30188e+06	5.76948e+06	3.93314e+06	3.93274e+06	4.3601e+06	4.20368e+06
	M578T6_3	10.6358	578.485	6.3899	0.000773036	32668.5	12905.8	347457	60366.4	15792.6	46748.6	48745.2	24797.8	19329.6	22209.2	47875.8	35899.4	32618.2	349315	242807	300386	334896	349191	315078	378589	447025	409825
	M647T6_4	4.66289	647.451	6.00676	0.000773431	75470.9	19753.1	351913	126093	33505.1	86049.9	79623.7	85433.9	69340.4	59840.6	102214	87060.7	76169.5	30243.3	406248	461059	379842	361832	327013	388337	413883	398759
	M854T6_2	17.3805	853.667	5.80962	0.000773659	180.132	62.8615	3130.79	632.145	205.268	219.411	209.47	274.926	96.9244	85.2199	169.997	137.816	222.156	2226.82	1931.54	3313.81	3843.71	3153.6	3327.48	3319.43	3477.06	3583.63
	M233T8_1	8.78378	233.157	8.40116	0.000774217	24174.1	38237.7	212340	38670.4	124679	8837.34	15061.2	11065.1	8150.9	26587.9	12148.7	6608.72	4428.23	112254	209122	220291	239994	226933	217853	232285	232653	219677
	M544T17	14.6645	544.426	17.1213	0.000774412	2239.5	660.051	32841.2	11201.4	1741.31	3269.07	3272.8	2061.58	2132.6	2149.97	1254.97	2320.81	1952.42	3340.14	39421.1	36049.2	38843.9	35076.6	36710.2	34062.2	37033.4	35034.3
	M635T11	4.43428	635.39	10.9241	0.000774672	21565.9	6077.96	4863.45	3014.89	10442.1	24388.1	27943	23443.2	26100.1	16764.7	27131.1	14986.4	22894.2	445.779	3044.44	3736.2	9315.5	7109.77	8561.04	3397.13	2249.4	5911.77
	M657T6_1	1.97395	656.514	6.07148	0.000775954	20412.4	5242.5	40293.1	3656.15	9059.15	23785.8	22156.4	27623.6	19065	18637.9	24572.2	19764	19047.5	40812.6	33900	41184.9	39345.4	38430.9	36796.2	42145.3	44536.6	45486.3
	M677T30_3	5.0746	676.555	29.8125	0.000777462	100539	20104.6	19812.2	4008.37	82975.5	127303	122779	92289.2	76561.3	81921.2	113512	120118	87390.3	13947.8	23462.9	18259.1	18567.1	17034.3	15925.4	21716.1	25850.6	23546.3
	M818T9_2	17.3706	817.773	8.74759	0.000778851	49.6995	28.7274	863.311	412.708	99.8546	15.7281	37.0124	52.8547	89.7065	39.9702	32.7428	56.734	22.6924	0	1455.57	925.03	1205.35	961.38	949.219	653.933	610.722	1008.59
	M1150T20	18.2112	1150.22	20.4148	0.000780052	220.346	186.031	4012.75	1001.29	666.935	112.741	149.739	180.502	208.07	335.583	185.441	89.8767	54.2231	2329.42	3913.33	3957.03	4622.28	4253.81	2676.34	4358.96	5665.92	4337.67
	M563T23_2	5.09741	563.258	22.7563	0.000781327	4256.87	1165.57	21699	7701.13	3028.14	5594.66	6170.49	5042.63	3413.91	4229.85	4541.11	3028.67	3262.34	3008.62	23262.3	27660.7	17418	27935.2	25387.5	21907.9	23315.2	25395.7
	M714T6_1	8.85476	713.509	6.08537	0.000781768	3221.74	1499.07	28527.7	10310	3107.07	6145.87	4623.49	1587.57	3295.07	2697.05	3577.73	2784.57	1177.23	2760.38	33355.7	33556.3	35898.6	35152.8	23896.1	31375.4	29112.9	31641.4
	M820T26	8.54033	820.035	26.4647	0.000784049	263.204	70.2227	2247.85	905.781	355.458	244.885	371.2	278.669	183.421	172.959	234.176	304.948	223.122	379.386	3025.8	3460.8	1544.2	1989.22	2042.75	2461.86	2683.05	2643.6
	M669T23_2	2.31732	669.018	22.9621	0.000785311	1156.84	170.172	499.217	74.3242	1025.68	1457.97	1264.03	1266.19	1040.73	1306.49	1066.7	1022.98	960.818	469.988	657.269	404.848	480.197	480.266	485.994	474.869	460.097	579.427
	M441T20_2	3.36844	441.324	19.6028	0.00078796	3313.27	1693.12	11160.5	2129.61	2333.82	5570.37	5593.93	2209.52	1227.37	2944.71	5254.74	1943.13	2741.85	12096.3	9879.89	9303.92	7570.45	12224.3	12913.7	11734.2	10123.5	14598.7
	M551T25	3.78974	551.308	24.8188	0.000788181	2154.43	417.469	8164.72	1604.7	2146.8	2808.57	1919.75	2075.03	2372.55	1760.04	1453.26	2251.36	2602.48	4372.83	8218.55	8125.04	8642.12	10339.3	8289.44	7744.49	9046.78	8703.92
	M841T9	41.6158	840.512	8.57201	0.000789408	314.274	85.5218	13078.8	7790.58	497.071	294.98	385.29	341.663	316.799	235.691	237.551	281.038	238.388	32227.2	4723.75	8701.98	11010.6	12022	8354.97	12641.1	14381.3	13646.1
	M274T19	857.264	274.192	19.3672	0.000789432	1683.1	536.99	1.44286e+06	286994	1595.7	1909.48	2446.13	1787.05	428.145	1850.36	1540.44	1738.05	1852.5	780480	1.27937e+06	1.33273e+06	1.63487e+06	1.72913e+06	1.54064e+06	1.49123e+06	1.63081e+06	1.56646e+06
	M956T24_1	5.89099	955.608	24.1758	0.000789997	11955.5	7973.37	70429.6	9099.09	7620.72	22500.6	17797.5	22757.7	15109.8	11412.8	2779.28	3235.91	4384.96	52738.9	70570.5	69215	65658.7	69690.9	66602.7	75796.2	78426.1	85167.1
	M1197T6	37.5392	1196.71	5.88207	0.000792383	61.6789	17.3012	2315.38	908.132	86.1642	56.955	52.8789	44.2153	92.8278	56.7849	68.406	48.025	48.8527	2721.67	527.862	2478.71	2223.35	2914.91	1691.69	2287.73	3869.7	2122.78
	M572T17	3.01836	572.459	17.314	0.000792422	4104.02	1525.79	12387.4	4836.84	2903.9	5201.36	5125.78	4506.14	2882.75	1086.02	5610.15	5484.15	4135.93	3013.03	21188.5	10603.5	11285.5	13085.5	11535.5	11075	13764	15936.4
	M529T22_2	8.45871	529.413	21.5481	0.000794219	493.483	107.686	4174.23	2505.04	402.375	680.562	369.477	528.029	459.04	436.855	606.544	391.721	566.749	1621.56	902.625	7919.55	782.75	6231.96	5485.07	4892.16	4982.2	4750.23
	M902T25_2	10.2815	901.589	25.1468	0.000794335	64695.5	16010.6	6292.42	2234.13	52696.4	92735.4	86366.9	71889.4	52078.1	53265	68140.7	53557.2	51530.7	798.854	5104.99	6590.38	8371.57	7098.91	7347.13	6978.36	7447.68	6893.88
	M742T26	27.3899	742.439	26.2482	0.000794462	528.241	134.165	14468.5	5550.58	450.686	605.57	697.754	475.506	591.907	256.239	444.606	621.96	609.936	1614.5	14490.6	20094.6	16032.8	19956	15896.2	15916.7	10963.5	15251.5
	M1045T25	47.8237	1044.65	25.2329	0.000795842	652.258	161.114	31193.4	7727.85	877.729	790.44	848.294	718.726	597.391	516.673	563.563	530.778	426.726	17578.3	35016.4	20941.4	26970.2	37995	38526.5	32982.4	32467.9	38262.4
	M459T18_2	3.60741	459.398	18.4462	0.000796669	2762.56	615.203	765.802	212.289	3218.96	2578.99	2346.6	3389.67	2283.33	3789.43	2886.98	2539.33	1829.79	433.989	1154.76	801.732	915.382	767.656	793.662	754.146	493.009	777.877
	M1036T6_1	60.1282	1035.51	5.85363	0.000796733	236.656	372.611	14229.7	3343.35	1144.11	516.27	119.745	82.1383	48.4561	32.3591	57.8904	25.0646	103.877	15498.6	6601.78	11680.2	13183.3	16938.2	15299.5	15701.5	16182.9	16981.5
	M764T6_1	13.7357	763.519	6.06653	0.000797207	1462.39	335.539	20086.9	5522.02	1116.43	1872.74	1962.83	1731.72	1106.04	1078.54	1497.76	1451.12	1344.34	9183.82	18042.6	20983.5	25266.2	26867	15903.5	23966.1	22992.1	17577.3
	M644T18	2.74955	644.488	17.9048	0.000797615	1663.35	400.262	4573.47	1952.9	1764.69	2347.05	2217.91	1533.83	1322.76	1524.33	1724.18	1385.04	1150.36	458.458	6306.52	7336.73	3923.01	4667.79	3806.34	4123.95	5880.58	4657.81
	M800T23_1	2.37115	799.524	23.149	0.000797981	758.375	169.641	1798.22	776.975	640.404	857.714	1081.11	846.953	560.576	857.432	715.74	710.503	554.938	766.77	3151.6	2063.82	2041.12	2222.89	878.326	1107.51	2320.67	1631.28
	M421T18_3	2.15424	421.408	18.4483	0.000798061	3785.02	945.634	1757.01	467.61	2500.1	4924.95	3963.2	4277.72	2691.19	3289.51	5303.46	3360.44	3754.58	1565.93	2748.45	1275.03	1666.92	1709.83	2032.45	1234.38	2050.77	1529.3
	M533T6_1	1.97028	532.549	6.06862	0.000799081	827.333	239.509	419.906	111.392	294.988	888.135	1111.61	902.573	1030.89	737.534	943.864	680.789	855.62	443.338	385.037	274.804	288.533	490.331	555.753	581.714	323.351	436.292
	M448T6	2.81706	448.069	5.78633	0.000799227	1175.2	343.028	417.172	116.988	330.854	1292.35	1467.08	1376.83	1260.4	1298	1217.7	1346.47	987.117	619.168	283.757	266.245	367.045	481.833	397.548	393.158	388.505	557.286
	M777T29_1	3.32367	776.544	29.2467	0.000799599	186809	34837.7	56205.6	22284.4	135704	221652	223587	185820	163465	148023	231574	201128	170323	303.345	52744.4	61262	51319.4	68747.5	61316	66508.7	69727.7	73921.3
	M502T18_1	2.51812	502.202	17.5433	0.000799819	882.873	243.633	2223.18	683.39	544.352	822.736	836.324	888.69	692.924	1338.58	805.604	1199.7	816.951	911.914	2681.43	2850.95	2054.77	3280.96	2073.55	1937.33	1848.9	2368.86
	M941T6_4	3.41111	941.21	6.41207	0.000801584	1945.34	668.242	570.296	123.709	1044.95	1973.39	2027.66	2788.41	1825.18	1841.57	1458.99	1389.18	3158.73	462.231	545.482	538.391	643.045	394.886	481.596	657.83	601.037	808.17
	M869T8	6.67128	868.552	8.26385	0.000802219	405.939	107.089	2708.13	1701.62	514.765	363.688	459.644	542.166	348.07	350.254	220.545	340.695	513.628	7001.75	1132.39	1496.56	2472.57	2843.64	2092.7	2212.86	2425.26	2695.47
	M785T11	37.5612	784.557	10.5398	0.000803805	42235.2	16283.9	1124.44	558.564	19137	45177.1	54122.4	54591.8	36962.9	16973.9	36914.1	51549.3	64688.5	645.775	781.945	2468.59	798.529	1298.73	962.251	1002.1	1364.85	797.151
	M1062T26	4.71471	1061.66	26.4965	0.000804297	1190.19	245.51	5611.41	1968.58	1216.51	1468.88	1525.11	1268.66	1209.02	1048.62	1159.32	679.025	1136.6	1080.38	6831.32	6133.17	5585.51	7144.42	5868.46	5717.68	4358.98	7782.8
	M620T17	26.5917	620.381	16.8467	0.00080666	933.942	141.997	24835.1	10001.5	1027.01	1080.5	1102.12	966.316	926.526	795.073	1017.45	698.862	791.617	3553.84	39339.4	25690.9	31957.3	31624.1	26517	19778.4	22961.8	22093.1
	M438T18_1	3.56924	438.282	18.0632	0.000807962	9980.84	2750.7	35624	15296.8	6763.03	13505.7	10873.4	13808.3	9636.24	10036.3	11022.1	8574.75	5607.85	1345.27	48338.5	53416	32526.7	31413.5	31201.2	35974.1	37867.4	48533.5
	M546T22_1	465.484	546.262	21.629	0.000809183	1322.97	427.776	615822	438327	2311.51	1184.83	1374.23	1384.03	1220.78	1539.25	858.772	1038.22	995.099	100418	1.58178e+06	148227	351310	541111	612941	715919	761847	728839
	M145T18	11.494	144.993	18.1651	0.000809369	769.789	171.933	8847.92	2411.72	1128.55	774.058	811.57	828.733	834.42	730.738	685.97	505.425	628.635	3462.65	7973.67	10424.5	11945.4	10557.7	8534.45	9810.01	8930.12	7992.73
	M757T26	13.4058	757.33	26.3147	0.000810109	637.651	127.129	8548.23	1619.43	645.797	936.111	555.017	663.505	661.839	649.599	488.676	555.958	582.355	7579.33	9974.01	10929.6	9994.31	9612.08	8402.26	6884.23	6960.28	6598
	M615T17_1	66.2327	615.364	16.956	0.000811058	923.104	286.092	61139.7	23947	963.245	657.783	800.608	1382.78	1425.45	832.756	790.601	757.093	697.622	6548.22	83695.9	75977.7	75123.8	82373.8	65530.4	48808.3	58323.4	53875.9
	M759T18	2.60687	758.554	18.0469	0.000813645	3245.86	1015.33	8461.54	3994.84	2638.74	5229.65	4406.93	3311.61	2517.16	2163.71	3556.75	2996.78	2391.44	1218.88	6081.38	16238.2	9705.07	10444.4	7291.59	8438.55	7317.43	9418.36
	M622T17	4.68636	622.381	16.9117	0.000814017	1255.91	267.085	5885.66	2385.56	1461.41	1783.8	1280.73	1118.39	1183.46	1430.06	923.6	996.955	1124.82	1689.74	10675.3	5489.48	6473.89	6667.62	6953.24	4852.16	4651.46	5518.01
	M702T33_1	2.88087	701.537	33.3395	0.000814171	1301.96	183.871	3750.76	927.41	1468.27	1558.54	1534.89	1119.81	1204.3	1107.85	1385.65	1164.52	1173.78	4339.44	5310.17	2770.21	2625.65	4203.03	3067.97	3584.22	3181.85	4674.3
	M590T21_2	93.8053	590.212	20.6562	0.000814223	581.22	218.419	54521.5	34999.3	978.701	598.191	790.01	669.765	538.912	619.812	343.692	318.227	373.669	19973.6	115454	45832.3	110160	43899.8	27428	25949	46875.6	55120.9
	M630T29	3.77547	629.507	28.9203	0.000814908	167900	33042.9	44471.3	10848.1	135616	219055	218287	172872	138193	140974	170764	176205	139137	22233.2	31512	41688.3	51435.3	53235.5	51908.2	46251.1	49873.9	52104.5
	M373T7_3	4.36257	373.262	7.21202	0.000814954	8449.4	2856.15	36861.1	10777.4	4419.07	10953.2	10736.3	8248.94	4862.98	6562.1	12868.9	7860.13	9533.03	9008.81	41090.5	43602.1	39506.9	45162.9	39048.6	36331.3	39001.3	38998.1
	M835T10_2	28.3227	835.449	9.72596	0.000816443	813.229	206.396	23032.8	8493.72	1282.01	657.475	746.478	827.225	778.077	907.81	766.207	531.016	822.759	5832.18	22718.4	34322.4	23358.1	33575.1	26794.1	18566.5	20498.5	21630.4
	M651T28	3.91167	651.493	28.1225	0.000817942	6717.94	1492.28	1717.41	315.675	4987.71	8510.11	9325.52	6879.88	5061.33	5353.73	7113.99	6624.63	6604.53	1237.58	1319.31	1830.75	1576.75	1898.83	1750.91	1942.45	2252.49	1647.62
	M823T9_2	22.3841	823.475	9.33737	0.000818098	326.074	100.553	7298.88	2850.98	328.102	206.4	344.144	525.938	432.682	306.632	250.617	305.995	234.155	2162.71	8294.22	12382.5	8920.67	8786.02	7619.51	5351.39	5827.91	6345.03
	M147T19	12.5264	147.119	19.3819	0.000819859	1290.32	229.731	16163.2	3108.85	1066.16	1621.13	1642.37	1401.93	1291.11	1165.21	1311.05	1081.08	1032.88	9478.92	14602.4	14593.7	17259.5	19873.2	16698	16457.5	19607.3	16898.1
	M797T22_2	4.20531	797.449	21.5562	0.000819912	654.493	182.753	2752.35	1567.01	1036.33	578.322	676.116	719.648	578.872	798.06	559.387	538.13	405.573	1258.58	6537.22	1404.42	3435.26	2394.7	2736.26	2096.09	2638.23	2270.34
	M1078T30	5.14325	1078.48	30.2041	0.000819935	207.709	64.8727	1068.3	382.901	191.738	315.038	262.639	208.611	85.5416	204.468	224.435	226.659	150.255	266.664	825.679	1574.21	959.922	1451.02	978.575	1148.16	1256.86	1153.63
	M761T25_2	3.83635	760.95	24.8455	0.000822675	662.835	121.418	2542.87	653.155	663.937	808.524	640.895	847.986	716.235	592.425	669.355	581.072	445.088	1089.12	2797.58	2560.77	2413.33	2565.79	3013.05	2097.51	3180.43	3168.24
	M622T6_2	24.0245	622.435	6.03502	0.000825352	1900.34	936.059	45654.6	13121.6	1077.82	399.458	2362.35	3234.62	1981.09	2998.9	1047.48	2251.52	1749.8	12992.1	47447.9	51909.4	49363.2	45785.8	41032.8	53655.8	57334.4	51370
	M727T6_1	5.03497	726.501	5.9484	0.000826244	4172.32	953.078	21007.5	4799.77	2711.47	5927.82	4863.67	4978.53	3884.83	3438.86	4025.58	3652.8	4067.34	9490.39	23735.4	20750.7	21145.5	22041.3	18767.2	22762	25289.1	25086
	M893T6_3	13.1142	892.732	5.76187	0.000828638	106.826	71.9748	1400.93	473.181	75.8639	57.4483	168.889	217.395	174.354	11.4922	100.623	20.3104	135.054	2459.46	954.582	1200.31	886.377	1255.22	1207.14	1384.79	1663.7	1596.82
	M551T8	4.48862	551.431	8.04963	0.00082877	4940.96	1077.96	1100.77	416.566	2905.63	5242.94	5206.13	5590.05	3359.95	4981.67	6081.1	5665.01	5436.19	238.781	1345.69	1029.25	1108.51	1169.13	863.154	996.535	1740.14	1415.78
	M605T22_2	27.4609	605.203	22.048	0.000831285	573.914	81.6584	15760.2	4950.69	680.899	478.686	661.189	605.673	580.72	612.827	580.036	428.146	537.053	11873.7	23055.6	21333.8	6104.96	16654.1	16062.9	16014.3	14322.3	16420
	M641T6_4	1165.85	641.405	6.01397	0.000833508	171.641	98.0663	200108	68907	269.226	151.003	365.102	218.409	103.279	179.667	69.6687	105.249	83.1624	22502.4	209749	244454	220441	209904	189613	226023	243819	234465
	M758T17_2	168.032	757.585	16.5381	0.000836208	577.462	183.883	97032	47868.8	507.155	368.814	660.239	971.19	697.645	392.854	567.699	471.484	560.075	35988.1	196421	57686.5	62171.6	103842	70033.1	106614	123155	117377
	M618T17_2	4.10478	618.44	17.2288	0.000836427	1587.48	315.154	6516.27	1155.02	1284.27	2036.4	1525.7	1618.9	1682.77	1468.54	2113.14	1223.04	1334.59	6749.25	7811.94	6445.97	5504.5	5784.96	4988.97	5498.02	7957.82	7905.01
	M1018T27_2	40.5237	1017.7	27.0725	0.000837045	474.486	171.044	19227.9	5775.95	666.851	475.46	726.806	557.361	560.312	402.126	227.051	259.017	395.389	16052.4	14761.7	16488	28104.7	18157.3	10641.6	21012.1	20139.6	27693.9
	M423T30	2.114	423.274	30.4957	0.000837289	1566.56	427.621	741.039	121.571	923.335	1980.89	2247.33	1415.37	1291.86	1996.78	1614.15	1287.72	1341.62	854.393	816.688	668.184	460.719	794.744	809.749	692.872	816.066	755.938
	M314T19_3	2.89254	314.308	19.2568	0.000837475	2384.95	786.626	6898.57	1209.33	1120.52	3160.43	3217.23	2506.7	2393.09	1060.83	2840.21	2625.57	2540	6280.1	8143.43	5425.16	6459	7612.29	4791.36	7765.26	7634.25	7976.26
	M407T30_1	5.61637	406.768	29.7988	0.000837538	757.355	204.125	4253.58	856.24	456.267	800.946	1127.78	724.609	640.95	737.177	967.469	808.125	552.869	4056.69	3604.38	3281.38	5312.04	5552.81	4052.74	3307.63	4041.62	5072.95
	M731T17	10.1056	730.563	16.98	0.000838581	9386.86	2341.39	928.877	269.327	7341.32	13135.7	11949.3	11926.3	9323.14	7876.04	8301.79	7837.27	6790.93	319.366	716.872	945.631	1105.07	1185.91	1096.35	869.511	1070.18	1051.01
	M783T30	2.97655	782.541	29.8408	0.000840145	2256.55	748.874	6716.74	2442.4	1950.76	2115.28	2798.99	3361.85	788.336	1638.49	2379.28	2556.22	2719.78	919.809	8573.9	9223.15	8509.03	7353.77	7052.8	6155.6	6183.05	6479.52
	M820T27_2	4.25837	819.798	26.838	0.000841533	353.904	102.676	1507.05	454.366	280.939	543.774	469.009	379.238	299.484	402.488	304.892	273.233	232.081	1844.26	1444.26	1720.92	1999.38	2018.72	711.768	1193.5	1015.59	1615.08
	M776T29	2.66284	775.535	29.1505	0.000842542	31100.3	4873.72	11679.4	4186.04	23217.4	32516.6	34257.6	38012.9	31105.7	29839.8	33580.3	33622.7	23750.1	1444.48	11887.1	10226	10691.4	14087.1	14407.2	14833.8	13332.7	14204.6
	M671T32	38.6856	671.336	31.7457	0.000843318	1011.77	117.815	39140.9	16947.1	971.15	1186.57	1224.94	984.835	969.171	937.513	934.354	1024.17	873.223	1398.07	34267.4	61291.1	46278.5	55323.3	39100.7	33156.3	39134.4	42318.3
	M547T7_4	6.0914	547.418	7.29752	0.000844817	201748	49043.6	33120.2	12563.5	146812	256888	271672	191980	158182	147705	245925	224789	171781	1057.74	38161.8	33039.8	34083.1	45265.7	37511.4	34480.9	35539.6	38941.5
	M539T22	3.66912	539.359	21.7297	0.000845252	1739.87	353.59	6383.8	2703.62	1820.85	2145.92	1901.24	2252.55	1795.32	1685.82	1145.33	1553.74	1358.06	4337.71	6781.37	10893.5	1521.24	9280.99	7110.99	6298.29	5752.58	5477.47
	M631T29	3.82137	630.512	28.9203	0.000846143	56318.4	11206.5	14737.7	3533.92	45823.6	73661.1	73652	56542.7	45643	49751.7	58714.1	58048.4	45028.7	7489.61	11254.6	13378.6	16526.5	18837.5	17055.2	15465.1	15197.4	17435
	M682T25_2	4.22246	682.416	25.0909	0.000846599	4300.39	1449.79	1018.46	205.263	2441.96	5792.71	6664.62	5783.7	3621.57	3192.83	3595.71	3226.38	4384	651.562	962.487	1133.14	969.64	1171.11	1284.17	921.857	836.159	1235.98
	M578T20_2	2.97862	578.27	19.5818	0.000847128	6230.62	1467.23	2091.78	689.975	5486.97	8368.6	7121.57	5315.74	5896.86	7304.8	7600.91	5285.42	3694.67	1806.07	3061.25	2477.83	700.165	2869.64	2076.49	1966.71	1810.18	2057.69
	M1024T43	10.4872	1023.53	42.6822	0.000847809	496.119	125.877	5202.92	1686.81	613.027	659.944	603.139	581.924	436.686	401.767	492.858	387.383	288.346	5628.72	4782.95	6725.9	2131.61	6218.24	4144.77	5492.73	3904.02	7797.31
	M795T9	4.44922	794.557	9.12407	0.000847937	3777.52	1395.58	16807	3675.54	3143.16	5922.32	3820.67	6229.46	3901.95	2502.51	2522.53	2792.29	3162.77	16514.4	11096.3	15490.1	16389.7	21755.3	12708.9	15981	21602.1	19725.3
	M312T7	2.57994	312.175	6.79745	0.000848382	3865.46	1211.31	1498.27	342.135	3860.59	3734.48	3984.59	3656.99	3578.75	5711.49	5630.14	2675.32	1956.84	959.726	1529.73	1783.46	1398.4	1427.82	1595.88	1306.5	2179.97	1302.99
	M845T27_1	3.53201	844.543	26.6595	0.000848841	3474.33	1155.44	12271.4	4537.68	2362.43	5375.12	5339.13	3464.72	3072.91	2293.85	3338.01	3430.64	2592.12	4290.41	17315.6	20099.3	13699.4	11954.5	10321	9811.02	12198.1	10752.8
	M333T19_5	2.34065	333.283	18.7435	0.000849931	2.62556e+06	1.07101e+06	1.12172e+06	575005	489001	4.13656e+06	3.9033e+06	2.98983e+06	2.38655e+06	2.61427e+06	2.79713e+06	2.29254e+06	2.02085e+06	454218	642081	2.21492e+06	1.93132e+06	1.01181e+06	940772	930758	992608	977012
	M884T25_2	15.2962	883.579	24.8896	0.000850281	37073	8730.41	2423.68	1042.61	32248.1	51272.1	50096.4	40683.9	31990.8	31782.1	38521.8	28952.3	28109.1	549.781	3200.98	3219.41	3414.07	3340.47	3071.67	1754.27	1599.55	1662.91
	M945T6_3	2.46578	945.211	6.41884	0.000851346	1019.5	405.675	413.459	110.745	522.814	1423.52	1251.95	1347.11	892.538	987.09	497.173	661.71	1591.58	336.796	285.058	441.461	495.042	367.046	299.147	452.11	404.056	640.413
	M587T21	29.0937	587.161	20.8239	0.000854124	389.113	103.026	11320.8	6167.97	567.068	375.695	462.462	486.284	396.935	263.72	288.168	278.502	383.183	16519.9	1093.3	10380.1	1065.33	16182.5	16050.4	14042.3	14949.4	11603.5
	M1027T25_1	72.7099	1026.64	24.7472	0.000855692	633.667	242.225	46073.8	15158.6	779.629	1114.84	819.913	732.977	498.55	425.342	482.034	433.336	416.374	13708.3	55271.3	40803	30666.5	54693.9	57796.8	51326.1	51009.7	59388.9
	M1443T25_2	12.9038	1442.98	24.8297	0.000855853	389.145	239.691	5021.44	1264.43	824.773	247.152	182.092	376.532	417.737	711.057	378.681	272.684	91.5983	6320.88	4698.46	3702.29	3595.03	4828.63	4172.6	4467.79	6204.31	7203.01
	M675T6_5	14.0915	675.482	5.97577	0.000857085	41749.3	9958.62	588310	218153	20466.2	49550.4	49547.6	49279.1	38968.3	34298.6	51626.8	40748.9	41258	26720	647029	756142	638726	603556	563107	661012	713687	684808
	M875T31	6.80231	874.548	31.4607	0.000857499	1571.09	276.723	10687.1	2748.08	1873.24	1916.31	1938.96	1538.71	1559.56	1283.24	1377.5	1438.6	1213.69	4347.96	11157.1	11492.7	9423.05	10364.1	11995	10733.6	12354.5	14315.5
	M951T6_1	31.2045	950.588	5.87845	0.000859278	97.222	49.6936	3033.76	727.621	116.844	95.706	103.706	89.5538	28.2745	36.7689	130.119	79.5223	194.503	3504.46	1815.27	2441.22	3279.81	4056.47	3675.45	2257	3269.59	3004.58
	M305T6_2	4.93717	305.251	5.99115	0.000859947	13891.6	3931.75	2813.67	715.997	4956.92	14016.9	16295.8	15289.4	19509.2	12452.6	15382.9	13659.5	13461.1	1755	1804.54	2492.58	3105.62	3292.19	2445.74	3507.13	3675.41	3244.86
	M1059T19	3.80607	1059.45	19.3672	0.000860017	642.79	126.983	2446.5	499.885	803.35	732.457	740.769	587.252	601.411	728.9	677.243	495.865	417.863	1453.59	2366.73	2600.26	2654.31	2886.05	2845.39	2662.37	1783.89	2765.93
	M408T21	4.14052	408.233	20.6112	0.000860049	3947.4	2055.5	16344.3	3785.11	2502.63	3332.66	5684.55	8522.75	3321.03	3126.91	2333.62	2125.84	4576.64	17468.7	17131	12729.8	15284.5	25400.4	15577.8	12558.7	15697.8	15250.2
	M379T20_1	61.0535	379.209	20.0772	0.000861395	5649.27	5822.12	344908	149344	3960.53	5939.95	16764.7	3422.24	13653.9	5139.93	874.519	1025.91	61.7649	89829.1	548813	573170	364709	393602	310693	253778	274397	295182
	M818T24_1	6.09726	817.587	24.3847	0.000862936	6799.03	2077.47	41455.4	8263.54	3049.87	8480.98	9228.8	6982.51	6017.48	4598.62	9293.37	6650.51	6889.11	26552.5	46625.3	37648.9	35134.5	44599.3	35258.7	50084.7	45576.1	51618.7
	M334T19_3	2.52467	334.286	18.7508	0.000863493	535516	211411	212113	76808.6	117576	839980	777308	607312	482823	531016	587930	469026	406674	107823	88130.4	305286	321113	226170	211766	207211	218022	223498
	M1016T24_2	35.4484	1016.5	23.5369	0.000865244	288.661	112.542	10232.6	2407.83	363.338	437.191	409.89	319.023	266.951	297.489	233.781	74.4291	195.857	7574.77	12602.4	12916.6	10162.8	13530.8	11187.8	7698.37	8429.37	7990.24
	M571T6_2	15.1911	571.294	6.22348	0.000865868	2331.64	616.07	153.487	273.716	815	2412.81	2662.84	2543.43	2848.72	2687.37	2365.31	2624.52	2024.75	845.201	190.544	150.646	0	0	0	0	194.99	0
	M1034T31	11.8632	1033.58	30.8113	0.000866625	783.678	271.446	9296.95	2890.35	1336.84	1086.55	874.109	601.504	703.255	683.835	688.285	487.104	591.618	2068.95	9375.69	11545.1	8470.51	9626.11	9837.28	10300.3	11155.8	11292.8
	M555T23	58.9522	555.281	22.6736	0.000870224	872.17	192.643	51416.4	16056.4	1016.61	1195.51	1010.62	908.781	847.894	863.835	739.538	536.765	729.975	20001.4	57397.6	54344.1	28956.2	61242.4	53279	57751.9	61447.3	68327.4
	M1177T20_2	48.6742	1177.25	20.0202	0.000870535	1216.92	1325.5	59232.4	14025.2	4424.33	1705.32	1800.94	761.171	495.676	561.881	522.861	417.72	262.34	27120.3	53703.9	60178.9	62341.2	69298.8	53605.4	63376.5	76128.4	67337.7
	M952T25_3	7.92857	951.699	24.8433	0.000872621	202.21	110.948	1603.24	929.495	188.288	345.038	339.599	210.997	0	81.2725	259.869	192.741	202.087	271.123	2096.61	3188.91	554.936	1425.6	2054	1820.37	2209.04	808.525
	M949T23_2	8.7242	948.716	23.3125	0.000872929	708.185	159.236	6178.34	1580.99	771.297	587.927	889.24	678.413	591.604	650.733	549.793	626.868	1027.79	7352.91	5396.66	4141.9	3853.63	5758.81	6899.33	6095.8	8654.15	7451.89
	M1003T38	62.1669	1002.61	38.3833	0.000873307	600.604	66.6404	37337.7	15989.7	679.514	715.266	622.436	594.965	616.96	510.21	532.583	578.732	554.766	756.017	50233.5	39493.8	31283.9	47152.4	33839.1	36487.8	39862.2	56930.4
	M627T10_2	7.23758	627.391	9.62637	0.000873769	5321.54	1171.74	735.264	281.095	4682.37	6759.4	7150.55	5579.39	5341.01	5082.09	5754.67	3929.83	3614.52	371.701	706.188	803.881	652.547	555.916	1394.13	818.418	624.126	690.475
	M973T21	6.06583	972.553	21.494	0.000874017	1095	265.426	6642.09	2179.32	1477.62	1377.59	1361.99	1091.04	1052.43	1039.71	962.122	758.288	734.23	2437.46	9089.68	8344.03	4325.02	7233.22	5287.61	7138.83	7689.17	8233.77
	M559T23	2.50614	559.31	22.5957	0.000876178	10133.6	3634.4	25396.3	7276.78	5765.05	13620.8	11775.3	8410.09	5596.8	7798.33	16295.9	9675.66	12264.6	11787.4	31304.2	29508.6	16121	32380.4	30746.5	22636.6	24789.5	29292.4
	M874T27	7.11993	874.07	27.0807	0.00087655	277.275	54.5179	1974.18	1024.77	289.272	255.068	275.476	381.371	276.868	234.581	234.746	339.809	208.288	177.357	4062.38	2149.01	1366.73	1629.99	1791.12	2438.19	1966.02	2186.85
	M1053T27_1	3.66175	1052.6	27.0153	0.000877698	1855.03	523.325	506.598	134.204	733.787	2421.53	2066.07	2000.71	1573.34	1514.99	2388.87	2112.54	1883.47	490.548	453.665	517.302	505.955	817.164	553.958	367.839	355.326	497.626
	M815T27_1	5.40437	814.571	27.2722	0.000877768	62682	13699.8	11598.4	3147.49	39904.1	72369.7	76639.5	60534.8	50299.1	47723.1	67249.8	75735.6	73682.1	7512.06	11798.5	13735.7	10080.6	14605.5	17372.6	11120.5	8663.81	9496.27
	M1351T43_3	11.8485	1351.38	42.6465	0.000877784	934.187	588.996	11068.7	2865.54	2112.84	1648.13	834.803	924.5	707.482	624.411	883.471	357.175	314.869	6877.97	9303.13	11873.6	8968.29	14519.7	8756.81	13385.4	10716.6	15216.7
	M808T6_2	5.15717	808.483	6.10015	0.000882135	1480.19	529.449	7633.6	1911.49	893.031	1773.57	1459.47	2734.55	1278.13	1142.86	1427.06	1406.79	1206.27	2910.33	7525.49	8773.21	7126.22	8770.32	7330.4	8507.48	8654.52	9104.4
	M838T25_1	2.66755	837.561	24.9473	0.00088228	3337.16	1027.66	8902.04	2033.07	1709.3	4526.95	4526.19	3225.27	2423.3	2796.97	4635.03	2975.6	3215.78	4698.1	11071.5	8184.68	10401.6	10799.8	8625.77	8268.44	7654.06	10414.5
	M975T6_1	50.3033	974.526	5.86597	0.000883203	69.1599	37.2751	3478.97	1189.7	145.667	75.8168	20.989	74.6885	53.7064	101.153	53.7483	32.5299	64.1402	3084.39	906.499	4627.86	4539.18	4846.02	3180.2	3652.24	3217.34	3256.99
	M404T20_2	3.38375	404.252	20.153	0.000883459	15550.9	4513.79	4595.77	1109.68	12321.6	21187.6	17234.8	19266.9	6306.56	14132.6	19374.6	14175	15958.7	5344.81	3430.51	4016.14	4577.42	4462.94	7156.55	4529.05	3688.86	4155.66
	M349T19_2	225.32	349.278	18.9897	0.000884247	4.61951e+06	1.36696e+06	20502	10448.3	3.2631e+06	7.05915e+06	6.54958e+06	4.45125e+06	3.37011e+06	3.88784e+06	5.01676e+06	4.40967e+06	3.56816e+06	7220.67	11490.1	10582.6	21771.3	12378.3	23611	30192.5	32876	34395.8
	M807T9_1	2.3295	806.542	9.23972	0.000885682	49199.3	22160.1	114610	31102.1	7991.76	60846.9	58524.1	68396.7	51805.1	25346	46769.7	42162.6	80950.7	40956.1	125128	145364	133203	139051	102633	104768	122609	117776
	M483T8_1	20.0151	483.222	7.6282	0.000886179	693.132	522.469	13873.1	5682.55	283.592	1302.86	106.866	432.984	959.293	1576.06	159.11	928.748	488.671	1588.22	15576.4	16629.7	18264.1	15296.6	15560.1	20923.6	10971.7	10047.8
	M1275T46	12.7353	1274.69	46.4712	0.000892417	611.574	122.141	7788.6	3360.46	674.46	633.972	731.556	781.438	573.646	683.575	515.044	513.623	396.851	13882.6	3037.58	3645.11	9035.73	10062.8	9083.64	5985.71	6736.86	8627.36
	M418T20	4.99171	418.249	19.9016	0.000892858	23929.8	7678.61	4793.91	3035.49	16127.1	24866.9	25160.9	34367.7	15285.7	16481.5	26201.6	36295	20582.2	4027.6	4843.08	1942.07	6063.88	12047.7	2589.56	2776.54	5311.37	3543.37
	M659T17	17.5036	659.317	16.8758	0.000893906	519.473	99.9309	9092.63	2213.48	591.239	561.229	568.342	626.058	573.459	506.34	300.175	429.651	518.76	11613	6238.58	11663.1	9755.27	10224.3	10808.3	7874.66	5909.25	7747.21
	M711T6_5	12.0642	711.487	6.07065	0.000894365	2451.8	1037.79	29578.9	5184.28	1285.03	3079.75	1515.62	4002.41	891.262	2872.32	3305.18	2227.94	2886.65	23654.3	22109.4	24934.5	32211.6	35293.8	27594.1	32602.7	31410.2	36399.6
	M556T23	27.1019	556.284	22.6736	0.000895823	623.392	83.016	16895.1	5080.31	698.539	719.154	653.773	655.795	678.792	613.576	601.574	466.744	522.581	7146.77	18117.9	17709.1	9536.51	18890.3	19303.6	18697.4	20138.8	22515.5
	M855T8	318.443	855.49	8.29703	0.00089709	265.484	79.5431	84541.5	32531.2	351.763	220.167	300.168	351.798	342.885	266.819	128.222	179.979	247.555	13161.2	63529.8	120084	95264.9	116585	74694.5	81209.6	102909	93435.4
	M714T17_1	7.07542	713.531	16.9976	0.00089738	2.17885e+06	564723	307947	115804	1.65866e+06	3.13093e+06	2.72269e+06	2.76489e+06	2.22174e+06	1.74783e+06	1.89702e+06	1.9205e+06	1.54541e+06	12655.2	346683	400080	335654	376830	280157	323202	361395	334863
	M405T20_2	10.3984	405.245	20.4479	0.000897742	11461.6	5179.56	119183	44974.4	10721	18377.5	4569.2	17292.8	3227.31	13701.4	13926.1	12184.7	9154.86	75241.2	194032	152578	144814	83524.5	67177.7	85972.7	108976	160328
	M407T7_1	6.48255	407.168	6.55022	0.000898165	19760.1	4778.23	128096	48945.9	10398.5	20224.3	20003.2	26591.7	21920.3	24443.4	20530.2	18297.4	15431.8	25261.4	160047	196926	149889	138982	158849	106077	112498	104330
	M1089T6_1	36.6204	1088.54	5.84182	0.000898255	31.2487	26.9597	1144.34	706.034	81.6547	18.4821	14.6837	18.4654	21.5064	74.8586	21.6992	20.1142	9.77418	2908	353.84	877.758	1017.34	1018.5	818.331	1249.23	977.516	1078.55
	M654T9	4.50258	654.479	8.81786	0.000900067	24651.7	6139.97	5475.02	2323.93	19185.3	30102.3	34942.3	31912.8	18122.1	20361	24440	22156.5	20643.2	1489.37	2535.64	4744.44	4887.84	7981.76	6312.62	6357.66	6489.55	8476.27
	M967T21_2	15.1497	967.425	20.7172	0.000901572	261.191	211.546	3956.95	3112.47	795.315	295.467	211.591	273.254	105.54	200.201	207.163	85.1233	177.061	1148.28	221.358	9260.21	426.316	5724.91	4509.1	2724.49	4508.36	7089.51
	M661T6_2	46.758	661.346	6.40263	0.000902038	231.122	174.474	10806.8	3026.64	569.453	230.291	69.9293	143.158	0	231.917	323.926	129.021	382.402	3327.87	9297.34	12676.6	12329.3	11341.9	13028.2	12607.5	11682.9	10969.6
	M484T17_1	2.17937	484.267	17.0419	0.000902278	9182.88	2702.25	4213.54	1507.12	5253.44	13300.6	12297.6	10028	8017.45	7701.08	11066	8669.85	6311.94	793.418	5137.2	6410.39	4197.59	4482.88	3608.76	4094.75	4447.22	4749.68
	M590T32_1	5.10685	590.317	32.0588	0.000903176	8258.96	2051.48	1617.23	464.281	3775.82	8867.32	9361.48	9307.86	6807.77	7100.32	10588.2	9293.97	9227.91	866.256	1384.13	1586.72	2359.28	1520.81	1590.86	1286.54	2273.22	1687.27
	M565T19	60.7683	565.191	19.4008	0.000905783	615.571	161.053	37407.2	11925.8	822.841	534.273	844.016	501.909	400.834	615.177	753.364	618.647	449.077	7204.36	40220.1	42095.6	45084	48875.3	38642.5	38583.2	38896.5	37063.4
	M563T6_3	14.931	563.321	6.49979	0.000907231	1348.02	758.002	20127.3	5906.87	1910.23	1849.94	1774.03	2380.32	1914.45	705.27	516.34	702.902	378.707	12413.9	23892.9	30214.6	20792.5	12566.6	14506.1	22993.4	22122.5	21643.3
	M666T28	12.5194	665.51	28.1132	0.00090867	26709.8	7530.17	2133.47	358.447	14805.8	34836.6	35642.6	25921.6	19432.2	18476.7	31467	30822.4	28983.4	1540.79	1995.57	1701.98	2148.47	2731.67	2269.13	2345.38	2112.1	2356.1
	M618T17_1	52.5501	618.381	16.863	0.000909082	813.418	284.792	42745.2	16423.2	583.106	1349.26	1152.27	792.179	655.635	915.194	755.875	446.814	670.427	5597.92	60708.6	45253.5	54666.5	57726.6	44188.9	34492.9	42808.3	39263.5
	M871T6_3	4.33722	871.193	6.45322	0.000909794	2299.62	573.174	530.205	81.2025	1512.58	2746.78	2762.46	3085.49	2246.43	2528.64	1361.26	2102.88	2350.01	371.7	547.209	491.221	492.791	596.408	642.772	594.205	479.307	556.233
	M642T6_3	650.007	642.409	6.01397	0.000912448	128.192	40.1793	83325.4	28432.8	173.01	167.057	186.824	95.8456	95.5164	126.384	125.667	115.925	67.4962	10013.8	86597.7	100582	92627.4	86717.7	79313.7	96279.2	101841	95956.6
	M1039T27	6.96466	1038.7	27.3593	0.000912893	247.14	112.038	1721.24	683.112	421.189	347.764	364.157	186.104	240.131	248.021	148.058	194.847	73.9892	381.118	1652.25	2242.51	1898.41	2446.89	1084.11	1322.24	2141.86	2321.83
	M565T23_2	3.63764	565.343	23.0908	0.000914907	1729.75	732.403	6292.21	2856.13	1336.58	2688.39	2591.72	2469.7	1178.38	2058.01	1273.57	1302.04	669.366	882.021	9557.46	9743.28	3943.98	4403.6	8168.57	6162.7	6661.87	7106.4
	M262T19	4.4077	262.192	19.1643	0.000915501	3388.74	1195.69	14936.5	2256.91	1290.87	3273.38	3014.93	3988.14	2693.27	2527.47	5416.96	4013.36	4280.24	10097	15246.6	12971.6	16716.7	17911.8	15586.9	14911.6	15884.4	15102.4
	M1005T30_1	2.28518	1005.06	30.4542	0.000916184	746.606	120.583	1706.13	544.48	882.33	866.758	885.476	818.705	605.061	710.187	674.166	705.283	571.49	611.303	2067.75	2176.46	1403.13	2266.61	1201.58	1657.92	1950.18	2020.22
	M721T7_1	5.09783	720.541	6.56632	0.000916484	6175.49	4056.3	31481.6	4079.68	10343.2	13811.1	7519.57	7942.8	4203.06	2387.06	2451.81	4905.1	2015.7	22694.6	29553	31984.8	31466	38364.1	32607.5	31353.9	33183.2	32127.4
	M1032T43_3	51.8342	1032.02	42.6875	0.000918763	429.16	182.889	22245.2	4748.37	778.036	496.661	245.421	555.812	423.236	553.4	272.488	269.717	267.673	26255.4	24624.9	30633.3	16642.4	24469.2	16866.9	22828.5	19598.6	18287.5
	M359T19_2	4.41709	359.226	19.0623	0.000920127	98503.1	30421.7	435097	84818.9	67823.6	145859	129060	114781	83147.4	108120	110678	70548.8	56510.4	250055	404149	436182	466398	563301	428087	406975	480203	480526
	M676T7	34.9826	675.565	6.50032	0.000921608	11257.7	3113.22	321.809	558.404	7617.63	14799.2	14399	16067.4	11478.6	10559.8	8634.95	8746.11	9016.83	158.158	0	1335.17	0	1264.83	0	138.121	0	0
	M760T6_1	389.891	759.529	5.89455	0.000922521	69.6028	58.4404	27137.5	7330.65	207.027	66.4302	40.5442	98.069	52.5552	51.871	76.1055	33.8232	0	44268	22143	30855.8	29327.6	27389.2	24972.5	20830.7	22449.5	22001.2
	M583T6_1	7.12601	582.508	6.38603	0.000922524	106130	24281.5	756282	121650	75656.9	135400	126457	98452.5	81846.8	78549.6	136278	119846	102682	658939	506127	664908	819829	857542	791714	792211	875024	840245
	M458T18_1	6.84186	458.252	17.5202	0.000922696	2827.19	1176.96	19343.3	7020.43	1051.49	4011.61	2772.47	2216.32	2001.05	1966.49	4502.31	4208.42	2714.58	1565.42	22315.1	23900.1	20931.5	24362.7	20908.7	17028.8	20219.3	22857.7
	M368T7_2	2.6199	368.32	6.95927	0.000923097	6347.33	3742.74	16629.4	5366.54	3717.5	3049.87	11337	4218.89	4986	4293.61	13970.8	5838.04	5714.2	7075.81	21442.8	21433.5	9330.34	20404.5	20464.8	15027.4	19156	15329.3
	M260T19	4.06207	260.249	18.6663	0.000924577	854.219	115.903	3469.89	677.191	712.065	993.229	939.579	917.952	820.507	863.152	928.52	880.472	632.495	1914.94	3696.89	3491.69	3939.47	4346.74	3825.72	3356.21	3206.14	3451.24
	M314T6	3.99409	314.083	6.49903	0.000925714	6498.66	2174.66	1627.07	373.375	3481.84	7839.69	8315.02	7347.03	5597.74	9300	2881.94	7537.04	6187.69	1269.57	2009.68	1632.57	1945.67	1821.02	1681.68	947.665	1325.82	2009.96
	M879T25_2	5.02457	878.598	25.4127	0.000926879	9370.22	4046.85	1864.88	547.527	4978.1	12813.2	11259.8	17593.9	7369.1	6994.47	10520.3	6207.85	6595.32	603.203	2537.5	1917.95	2221.83	2126.49	1964.16	1752.52	1574.73	2085.56
	M926T26_2	2.57318	925.998	25.512	0.000927113	451.002	129.722	1160.51	293.974	351.356	692.674	463.793	356.073	383.576	346.453	608.421	339.374	517.297	548.876	1573.66	1188.52	1182.59	1060.14	1006.93	1444.98	1110.41	1328.48
	M794T9_2	14.9879	793.554	9.11529	0.000928063	2441.41	1269.1	36591.6	6977.41	2419.79	4312.71	1868.37	4729.59	2562.01	1999.09	1099.21	1499.15	1482.75	31857.7	23403	32963.4	37470.6	42876.9	32979.5	39083.3	44663.9	44025.7
	M871T25	2.78568	870.57	24.9499	0.000930484	39533.2	8187.92	14191.6	3592.39	31440.1	51869	51192.4	45395.3	33252.7	32109.4	40911.9	32894.7	36733.9	6682.11	18295	14178	14123.4	17674.9	17665.2	12449	12528.1	14128.5
	M617T17_1	132.32	617.377	16.863	0.000931809	892.461	166.393	118090	46971	939.27	952.009	954.479	974.339	973.107	751.384	1001.69	990.075	495.8	14139.5	174943	128423	148983	158989	126385	92759.1	110847	107344
	M379T30_1	20.2912	379.18	29.7213	0.000931916	93631.1	27009.6	4614.38	1086.78	58776.7	92997.7	80399.7	142730	71450.9	122644	79637.3	112555	81488.4	2241.12	4847.02	5388.68	5997.45	5222.68	5083.52	4218.86	4624.97	3905.12
	M859T6_1	3.36569	858.645	6.48513	0.000932192	675.779	126.183	2274.46	589.636	579.083	901.801	785.366	739.184	600.296	537.032	577.469	590.765	771.017	2562.48	2277.66	1212.82	2216.3	1967.82	2385.45	2449.65	1967.38	3430.58
	M850T6_3	12.9291	849.647	5.79762	0.000932478	168.877	50.7119	2183.42	440.331	249.337	152.02	186.122	201.838	140.443	91.5945	125.708	146.589	226.238	1609.84	1648.18	2022.77	2147.79	2551.52	2026.91	2136.44	2972.8	2534.51
	M1139T22_1	8.72441	1138.63	21.7075	0.000935093	226.282	112.951	1974.18	786.033	245.234	448.198	348.541	261.457	175.812	168.496	168.664	115.368	104.77	1463.97	1483.74	2975.54	363.01	2511.82	2065.67	2119.28	2688.29	2096.29
	M653T18	15.6952	653.458	18.0478	0.000937625	1070.85	317.132	16807.2	6468.59	1064.59	1348.78	1433.35	853.509	1014.32	567.646	1517.99	1070.45	767.032	1844.53	19046.6	20630.8	17140.4	17672.5	14834.9	15085.3	19457	25553
	M719T24	2.34768	718.568	24.2313	0.000938439	2830.97	1076.7	1205.86	263.04	1053.16	3537.34	4872.6	3227.01	3121.51	1983.34	2806.47	2737.26	2140.09	1397.41	1272.31	1306.51	1543.06	1175.38	871.701	1171.93	1396.82	717.626
	M817T24_1	5.63876	816.583	24.3733	0.000938444	14760.2	4761.11	83229.5	16659.9	7122.61	19575.8	20921.6	13084.1	10817.6	10929.7	19836.5	14152.4	16401.9	53185.3	96361.7	78482	69208	84700.6	71525.3	96694.6	93159.7	105748
	M637T28	3.23818	637.478	28.3875	0.000940006	5151.93	1020.42	1591	223.851	4290.28	7122.23	6330.49	5175.56	4349.98	4145.77	5575.27	4850.73	4527.03	1411.09	1722.32	1671.78	1714.35	1581.6	1830.04	1665.76	1644.66	1077.36
	M1308T45_3	6.78284	1308.35	45.1027	0.000940076	530.797	118.459	3600.31	1458.59	694.686	762.386	451.653	501.146	520.511	399.285	494.646	474.871	477.992	426.385	5127.6	4883.68	4629.87	4422.09	3704.96	2638.39	3065.94	3503.92
	M936T25_1	3.9224	935.573	24.8188	0.000940294	16315	3669.35	4159.45	1568.97	12542	21925.3	20053	17293.5	12145.9	13097.6	20161.3	14762.3	14854.4	1345.7	3549.26	3104.27	5598.47	4824.75	3493.07	3833.44	4960.51	6725.58
	M589T22_1	83.2138	589.208	22.1387	0.000940562	637.031	162.384	53009.7	15227.5	928.783	609.995	596.005	564.03	832.42	619.623	694.625	472.935	414.858	39469.5	81645	49681.3	35065.9	50289.4	38404.1	64134.1	66182.9	52215.4
	M996T25	3.05026	995.556	24.8165	0.000941919	1189.2	440.016	3627.37	443.743	1308.05	1379.74	2076.23	1520.05	1138.03	1005.26	710.818	836.046	728.578	4304.79	3034.28	3404.02	3838.24	4249.97	3590.61	3170.64	3364.9	3688.93
	M805T23	2.68663	804.597	23.4659	0.000944801	7326.68	1666.82	2727.09	716.865	5447.84	10329	6940.58	7988.52	6376.5	4974.16	8516.32	8386.52	6980.67	2075.72	2321.79	2210.73	2789.39	3316.7	3092.93	3946.72	3123.76	1666.07
	M826T6	9.36948	825.639	5.84182	0.000945551	341.073	72.4516	3195.68	751.504	330.549	290.301	377.649	496.796	304.703	264.265	331.874	280.309	393.212	2851.31	1667.1	3154.39	3711.12	4126.5	3070.73	3327.81	2797.63	4054.53
	M1147T22_2	7.02468	1146.8	22.2018	0.000945924	442.146	297.342	3105.93	1078.67	255.389	1135.86	363.485	404.8	275.519	375.83	698.308	230.333	239.786	2303.12	2980.91	2717.98	5766.3	3163.12	2081.2	2623.14	2905.77	3411.85
	M981T7	5.7002	980.713	6.50323	0.00094846	349.411	144.405	1991.71	563.712	361.918	466.728	621.242	419.479	192.017	175.569	275.149	240.8	391.794	1852.93	778.014	2340.74	2330.61	2780.66	1640.71	1925.99	2036.64	2239.09
	M562T17_1	4.21463	562.284	17.0197	0.000949657	962.97	247.866	4058.56	1378.49	1220.06	1293.52	1116.62	1150.54	600.598	1003.71	781.444	770.29	729.945	1145.32	5621.24	5035.56	3868.15	3812.3	3001.45	3890.2	5119.37	5033.47
	M187T6	3.30584	186.976	5.83165	0.000950595	14010.5	3358.54	4238.1	956.39	7047.38	13041.5	16306.7	13572.5	14562.3	13979.4	12321.4	19358.7	15904.6	1812.96	4622.99	4709.23	4361.59	3882.22	4405.98	4725.02	4837.65	4785.28
	M930T23_2	5.76145	929.719	22.879	0.000952492	494.654	133.665	2849.93	718.25	496.982	627.209	695.282	623.401	310.87	404.132	470.722	333.537	489.755	3112.89	3086.16	1864.03	1451.81	3068.35	2966.44	2991.69	3590.21	3517.75
	M852T9	9.77225	852.43	8.64825	0.000954714	794.899	536.906	7767.95	2392.9	2174.26	649.495	654.647	531.72	786.803	838.759	670.232	445.065	403.104	12819.2	7057.31	6166.94	6271.29	7412.07	4986.24	6650.62	10091.1	8456.75
	M1218T20	3.89373	1218.29	19.6133	0.00095517	249.202	139.789	970.325	262.621	457.704	498.081	220.901	281.595	208.805	189.897	131.512	115.454	138.866	362.109	1164.7	1224.47	1062.1	1003.71	847.451	946.319	1198.5	923.573
	M962T6_1	18.0602	961.506	5.92953	0.000955403	118.107	125.857	2133.04	819.047	420.62	209.279	89.035	64.9667	18.923	32.6957	54.9812	80.0802	92.3852	3480.34	1469.63	907.967	2701.4	3000.79	2026.46	1463.1	1890.28	2257.39
	M676T6_2	12.9889	676.486	5.98348	0.000956318	18981.8	4556.67	246553	91181.2	9841.27	22544.9	22019.5	22762.5	17374.9	15299.2	24346.4	18847.9	17799.6	10660	272779	312074	266991	251115	240427	278770	297678	288483
	M777T6_5	4.51375	777.462	6.0861	0.000958225	1883.67	603.742	8502.41	1710.35	684.388	1837.23	2267.59	1765.98	2803.1	1796.5	2358.23	2022.17	1417.82	4629.95	8665.85	7814.18	7755.7	10167.2	9102.15	8523.86	10189.1	9673.71
	M520T20_1	13.7202	520.311	19.635	0.000959648	187685	54788.6	13679.5	4240.41	120993	276270	255285	214424	206130	166775	171129	157211	120947	6345.49	20680.4	19275.1	12511.3	14541.9	12153.7	12705.2	11634.2	13268.1
	M1179T20	6.0628	1179.26	20.0089	0.00095965	513.708	195.581	3114.5	950.658	961.879	588.335	430.474	465.82	475.727	495.732	496.397	491.629	217.375	1879.28	2898.85	3425.73	3408.55	4081.35	1292.72	3267.69	3893.42	3882.96
	M711T25	2.31667	710.556	24.7687	0.000959719	6603.52	1663.81	2850.44	428.509	4232.92	9245.44	8739.22	7126.65	5998.73	4747.09	6892.03	6739.45	5710.18	2175.95	2978.47	2971.56	3081.97	3415.77	2283.6	2505.11	3228.15	3013.36
[truncated: 16,869 more rows]
